# Supplementary material for: Coral thermal stress and bleaching enrich and restructure reef microbial communities via altered organic matter exudation
Source: Commun Biol. 2024 Feb 13;7:160. doi: 10.1038/s42003-023-05730-0 (PMC10864316; doi:10.1038/s42003-023-05730-0)
Supplement: Supplementary file 3 — Supplementary Data 1 [file 42003_2023_5730_MOESM3_ESM.xlsx]

## Sheet: Sheet1
OTU	Heated adjusted pvalue	Bleached adjusted pvalue	Bleached + Heated adjusted pvalue	Heated l2fc	Bleached l2fc	Bleached + Heated l2fc	Phylum	Class	Order	Family	Genus
Otu01224	1.57e-06	6e-08	2.71e-05	9.84723	10.7927	8.36232	Proteobacteria	Gammaproteobacteria	Alteromonadales	Pseudoalteromonadaceae	Pseudoalteromonas
Otu01296	0.000856922	0.000561011	0.00514168	10.044	10.4593	8.23252	Proteobacteria	Gammaproteobacteria	Alteromonadales	Pseudoalteromonadaceae	Pseudoalteromonas
Otu00322	6.42e-08	2.29e-09	2.21e-09	22.8659	24.6706	22.3647	Bacteroidetes	Bacteroidia	Chitinophagales	Saprospiraceae	uncultured
Otu00734	8.5e-23	3.11e-22	2.8e-20	25.799	25.5419	22.461	Proteobacteria	Gammaproteobacteria	Alteromonadales	Alteromonadaceae	Alteromonadaceae_unclassified
Otu00195	0.0133869	0.00193969	0.16372	1.36905	1.62234	0.845563	Proteobacteria	Gammaproteobacteria	Alteromonadales	Alteromonadaceae	Alteromonas
Otu00002	0.00433679	0.000715469	0.120201	1.29277	1.46897	0.775714	Proteobacteria	Gammaproteobacteria	Alteromonadales	Alteromonadaceae	Alteromonas
Otu00008	0.0129391	0.0356936	0.153825	-1.15038	-0.990836	-0.723916	Proteobacteria	Gammaproteobacteria	Cellvibrionales	Halieaceae	OM60
Otu00179	3.03e-06	0.717552	3.63e-11	-8.97784	1.00225	-10.2292	Proteobacteria	Gammaproteobacteria	Alteromonadales	Alteromonadaceae	Alteromonadaceae_unclassified
Otu00277	0.00507307	0.11048	0.0102194	1.82045	1.18356	1.55082	Bacteroidetes	Bacteroidia	Flavobacteriales	Flavobacteriaceae	uncultured
Otu00048	0.00042511	0.38613	0.000257098	1.56096	0.591538	1.43413	Proteobacteria	Gammaproteobacteria	Alteromonadales	Alteromonadaceae	Aestuariibacter
Otu00853	0.00679851	1	0.000765194	9.51954	0	10.3665	Proteobacteria	Gammaproteobacteria	Alteromonadales	Pseudoalteromonadaceae	Pseudoalteromonas
Otu00058	0.0488835	0.931163	0.302513	-2.52361	-0.482066	-1.51872	Bacteroidetes	Bacteroidia	Flavobacteriales	NS9_marine_group	NS9_marine_group_ge
Otu00823	NA	0.0311797	0.0236557	8.24001	9.12308	8.9117	Proteobacteria	Gammaproteobacteria	Alteromonadales	Pseudoalteromonadaceae	Pseudoalteromonas
Otu01012	NA	0.0153813	0.997344	-0.587243	-6.97574	0.51829	Proteobacteria	Gammaproteobacteria	Alteromonadales	Alteromonadaceae	Alteromonadaceae_unclassified
Otu01023	NA	0.0153813	0.997344	-0.687454	-6.96352	0.238381	Proteobacteria	Gammaproteobacteria	Alteromonadales	Alteromonadaceae	Alteromonadaceae_unclassified
Otu00419	NA	0.0356936	0.997344	-1.15822	-7.98887	-0.928714	Proteobacteria	Gammaproteobacteria	Oceanospirillales	Litoricolaceae	Litoricola
Otu01027	NA	NA	NA	-1.88848	-7.94023	-2.03413	Proteobacteria	Gammaproteobacteria	Alteromonadales	Alteromonadaceae	Alteromonadaceae_unclassified
Otu00251	NA	NA	NA	3.06003	3.37463	-1.26253	Proteobacteria	Gammaproteobacteria	Oceanospirillales	Nitrincolaceae	Marinobacterium
Otu00334	NA	NA	NA	1.74781	2.12537	-0.466165	Proteobacteria	Alphaproteobacteria	Rhodobacterales	Rhodobacteraceae	Rhodobacteraceae_unclassified
Otu00590	NA	NA	NA	0.405261	3.4495	0.913962	Proteobacteria	Gammaproteobacteria	Oceanospirillales	Nitrincolaceae	uncultured
Otu00660	NA	NA	NA	24.6775	25.1864	20.4322	Proteobacteria	Gammaproteobacteria	Oceanospirillales	Nitrincolaceae	Amphritea
Otu00682	NA	NA	NA	-1.1255	-7.50525	-1.09532	Proteobacteria	Gammaproteobacteria	Oceanospirillales	Nitrincolaceae	Nitrincolaceae_unclassified
Otu00886	NA	NA	NA	10.8656	10.1627	8.20209	Proteobacteria	Gammaproteobacteria	Alteromonadales	Alteromonadaceae	Alteromonas
Otu00327	NA	0.0753984	0.0384711	7.30936	8.19375	8.46413	Euryarchaeota	Thermoplasmata	Marine_Group_II	Marine_Group_II_fa	Marine_Group_II_ge
Otu00476	NA	0.931163	0.0368161	-0.575525	0.963578	-8.25841	Proteobacteria	Alphaproteobacteria	Rhodobacterales	Rhodobacteraceae	Rhodobacteraceae_unclassified
Otu00988	NA	0.931163	0.997344	-0.635917	-0.738271	-0.164127	Proteobacteria	Alphaproteobacteria	Rhodobacterales	Rhodobacteraceae	Rhodobacteraceae_unclassified
Otu01139	NA	0.941906	0.997344	-1.7414	0.501821	0.686724	Proteobacteria	Gammaproteobacteria	Alteromonadales	Alteromonadaceae	Aestuariibacter
Otu01163	NA	0.95942	0.997344	-0.847292	-0.476963	-0.712269	Proteobacteria	Gammaproteobacteria	Alteromonadales	Alteromonadaceae	Agaribacter
Otu01258	NA	0.0900106	0.85368	-2.30147	-8.25319	-3.32276	Proteobacteria	Gammaproteobacteria	Alteromonadales	Alteromonadaceae	Agaribacter
Otu01307	NA	0.546187	0.536049	1.72081	2.67091	2.73431	Proteobacteria	Gammaproteobacteria	Cellvibrionales	Cellvibrionaceae	Umboniibacter
Otu00016	NA	0.263502	0.16198	-7.30967	-7.88532	-8.56105	Proteobacteria	Alphaproteobacteria	SAR11_clade	Clade_I	Clade_Ib
Otu01459	NA	1	0.0852158	0	0	9.11532	Bacteroidetes	Bacteroidia	Flavobacteriales	Flavobacteriaceae	Flavobacteriaceae_unclassified
Otu00184	NA	0.999312	0.245692	-6.70681	-0.307467	-7.95821	Proteobacteria	Alphaproteobacteria	Rhodobacterales	Rhodobacteraceae	Rhodobacteraceae_unclassified
Otu01581	NA	1	0.997344	-0.193433	0.0407299	-0.485664	Proteobacteria	Gammaproteobacteria	Alteromonadales	Alteromonadaceae	Alteromonadaceae_unclassified
Otu01761	NA	1	0.997344	-6.42434	-0.0500242	-0.514027	Bacteroidetes	Bacteroidia	Flavobacteriales	Cryomorphaceae	uncultured
Otu00022	NA	0.84314	0.997344	-1.11021	-0.82983	0.481768	Proteobacteria	Alphaproteobacteria	Puniceispirillales	SAR116_clade	SAR116_clade_unclassified
Otu00222	NA	0.145811	0.997344	-7.74904	-8.32464	-2.78044	Bacteroidetes	Bacteroidia	Flavobacteriales	Flavobacteriaceae	Flavobacteriaceae_unclassified
Otu00023	NA	0.837436	0.997344	-1.1748	-0.85724	-0.597668	Actinobacteria	Acidimicrobiia	Actinomarinales	Actinomarinaceae	Candidatus_Actinomarina
Otu00356	NA	0.931163	0.997344	-0.811496	-0.889485	0.217578	Proteobacteria	Alphaproteobacteria	Rhizobiales	Stappiaceae	Labrenzia
Otu00395	NA	0.931163	0.997344	-1.06258	0.670111	0.49008	Proteobacteria	Alphaproteobacteria	Rhodobacterales	Rhodobacteraceae	Rhodobacteraceae_unclassified
Otu00423	NA	0.931163	0.997344	0.115198	-0.898855	0.603417	Proteobacteria	Alphaproteobacteria	Rhodobacterales	Rhodobacteraceae	Rhodobacteraceae_unclassified
Otu00455	NA	0.996339	0.997344	-0.864358	-0.124268	-0.926696	Proteobacteria	Alphaproteobacteria	Rhodobacterales	Rhodobacteraceae	Rhodobacteraceae_unclassified
Otu00507	NA	0.816754	0.997344	-1.45998	-2.06143	-0.643813	Proteobacteria	Alphaproteobacteria	Rhodobacterales	Rhodobacteraceae	Rhodobacteraceae_unclassified
Otu00508	NA	0.239041	0.997344	-0.553377	-7.17829	-0.34184	Proteobacteria	Alphaproteobacteria	Alphaproteobacteria_unclassified	Alphaproteobacteria_unclassified	Alphaproteobacteria_unclassified
Otu00604	NA	0.816754	0.997344	-1.31887	-1.46515	0.0403401	Proteobacteria	Alphaproteobacteria	Rhodospirillales	Terasakiellaceae	Terasakiella
Otu00610	NA	0.941906	0.997344	-0.140672	-0.539293	-0.0137598	Proteobacteria	Alphaproteobacteria	Rhodobacterales	Rhodobacteraceae	Rhodobacteraceae_unclassified
Otu00626	NA	0.109619	0.997344	-2.06777	-8.27988	-2.54277	Proteobacteria	Gammaproteobacteria	Oceanospirillales	Nitrincolaceae	Neptuniibacter
Otu00687	NA	0.931163	0.997344	-0.444666	0.670576	-0.747043	Proteobacteria	Alphaproteobacteria	Rhodobacterales	Rhodobacteraceae	Rhodobacteraceae_unclassified
Otu00079	NA	0.931163	0.997344	-0.993642	-0.996163	-1.67339	Proteobacteria	Gammaproteobacteria	Oceanospirillales	Oleiphilaceae	Oleiphilus
Otu00731	NA	0.816754	0.997344	-0.798822	-1.23327	-0.453787	Proteobacteria	Gammaproteobacteria	Oceanospirillales	Nitrincolaceae	Marinobacterium
Otu00746	NA	0.816754	0.997344	-1.3991	-1.42874	-0.754134	Proteobacteria	Gammaproteobacteria	Alteromonadales	Alteromonadaceae	Alteromonadaceae_unclassified
Otu00754	NA	0.999312	0.997344	-1.27881	-0.238944	-0.492099	Proteobacteria	Gammaproteobacteria	Alteromonadales	Alteromonadaceae	Aestuariibacter
Otu00847	NA	0.999312	0.997344	-1.04906	-0.130325	-2.39614	Proteobacteria	Alphaproteobacteria	Rhodobacterales	Rhodobacteraceae	Rhodobacteraceae_unclassified
Otu00095	NA	0.187441	0.997344	-7.49717	-8.07276	-1.72731	Proteobacteria	Gammaproteobacteria	Cellvibrionales	Halieaceae	OM60
Otu00649	0.0652335	0.0349488	0.0115819	1.98576	2.10191	2.20522	Proteobacteria	Gammaproteobacteria	Alteromonadales	Colwelliaceae	Thalassotalea
Otu00101	0.0999739	0.00228594	0.234526	2.18508	3.2942	1.63395	Bacteroidetes	Bacteroidia	Chitinophagales	Saprospiraceae	uncultured
Otu00181	0.696277	0.0356936	0.825289	0.777679	2.22139	0.908461	Proteobacteria	Alphaproteobacteria	Rhodobacterales	Rhodobacteraceae	Rhodobacteraceae_unclassified
Otu00027	0.502997	0.0017483	0.245692	-0.714321	-1.94392	-0.898704	Proteobacteria	Gammaproteobacteria	Oceanospirillales	Litoricolaceae	Litoricola
Otu00410	0.52008	0.000561011	0.997344	-1.99184	-8.51163	-0.632953	Bacteroidetes	Bacteroidia	Flavobacteriales	Flavobacteriaceae	Kordia
Otu00480	0.495009	0.00207566	0.997344	2.22282	5.7667	1.10716	Bacteroidetes	Bacteroidia	Flavobacteriales	Cryomorphaceae	Phaeocystidibacter
Otu00075	0.116575	0.00553506	0.0680993	2.55253	3.69929	2.54592	Proteobacteria	Gammaproteobacteria	Alteromonadales	Pseudoalteromonadaceae	Pseudoalteromonas
Otu00085	0.16843	0.00403564	0.16372	1.96513	3.20307	1.79728	Proteobacteria	Gammaproteobacteria	Alteromonadales	Pseudoalteromonadaceae	Pseudoalteromonas
Otu00802	0.82508	5.56e-10	0.997344	1.32814	-19.6356	1.1888	Proteobacteria	Deltaproteobacteria	Bdellovibrionales	Bdellovibrionaceae	OM27_clade
Otu00009	0.394038	0.00727062	0.997344	-1.29397	-2.49603	0.162913	Proteobacteria	Gammaproteobacteria	Betaproteobacteriales	Methylophilaceae	OM43_clade
Otu00368	0.529885	0.231526	0.0294649	0.927913	-1.38183	1.85501	Proteobacteria	Gammaproteobacteria	Alteromonadales	Alteromonadaceae	Alteromonadaceae_unclassified
Otu00457	0.805201	0.941906	0.000151366	-1.1955	0.494595	-8.92734	Proteobacteria	Alphaproteobacteria	Rhodobacterales	Rhodobacteraceae	Rhodobacteraceae_unclassified
Otu00686	0.964756	0.663331	0.0255292	0.234359	1.95245	-4.51171	Proteobacteria	Gammaproteobacteria	Alteromonadales	Alteromonadaceae	Alteromonas
Otu00001	0.381036	0.717552	0.825289	-0.876427	-0.533277	-0.543702	Cyanobacteria	Oxyphotobacteria	Synechococcales	Cyanobiaceae	Synechococcus_CC9902
Otu00894	0.994639	0.816754	0.997344	0.0456758	1.44053	-0.301028	Proteobacteria	Gammaproteobacteria	Alteromonadales	Alteromonadaceae	Alteromonadaceae_unclassified
Otu00897	0.815005	0.853542	0.997344	-0.710348	0.821585	-0.328296	Proteobacteria	Gammaproteobacteria	Alteromonadales	Alteromonadaceae	Alteromonadaceae_unclassified
Otu00109	0.754232	0.462107	0.997344	-1.2364	-2.21482	-0.607716	Proteobacteria	Gammaproteobacteria	Oceanospirillales	Nitrincolaceae	Nitrincolaceae_unclassified
Otu00011	0.813613	0.94421	0.997344	-1.50941	-0.599592	-0.882937	Proteobacteria	Alphaproteobacteria	SAR11_clade	Clade_I	Clade_Ia
Otu00110	0.406674	0.155069	0.997344	-1.23326	-1.61279	-0.625198	Proteobacteria	Alphaproteobacteria	Rhodobacterales	Rhodobacteraceae	Donghicola
Otu01024	0.938467	0.663331	0.997344	0.765633	3.20645	1.33631	Proteobacteria	Gammaproteobacteria	Alteromonadales	Alteromonadaceae	Catenovulum
Otu00012	0.815005	0.931163	0.997344	-0.340929	-0.250297	-0.103322	Proteobacteria	Alphaproteobacteria	Rhodobacterales	Rhodobacteraceae	Thalassobius
Otu00013	0.165533	0.94421	0.997344	1.84107	-0.181918	0.746854	Bacteroidetes	Bacteroidia	Flavobacteriales	Flavobacteriaceae	Olleya
Otu00131	0.121245	0.11048	0.153825	9.60267	9.47366	8.48855	Proteobacteria	Gammaproteobacteria	Vibrionales	Vibrionaceae	Vibrionaceae_unclassified
Otu01153	0.964756	0.766136	0.997344	-0.387928	2.49853	0.0159763	Proteobacteria	Gammaproteobacteria	Alteromonadales	Pseudoalteromonadaceae	Pseudoalteromonadaceae_unclassified
Otu00134	0.394038	0.682236	0.997344	-2.0152	-1.37678	-0.89111	Proteobacteria	Gammaproteobacteria	Oceanospirillales	Nitrincolaceae	Neptuniibacter
Otu00014	0.805201	0.931163	0.997344	-1.2458	-0.990983	0.23589	Proteobacteria	Alphaproteobacteria	SAR11_clade	Clade_I	Clade_Ia
Otu00147	0.52008	0.816754	0.997344	-1.58462	-0.967474	-0.780693	Proteobacteria	Gammaproteobacteria	Alteromonadales	Marinobacteraceae	Marinobacter
Otu01285	0.962586	0.816754	0.997344	-0.493402	1.72893	0.374373	Proteobacteria	Gammaproteobacteria	Alteromonadales	Pseudoalteromonadaceae	Pseudoalteromonadaceae_unclassified
Otu00161	0.923627	0.996339	0.997344	-0.480943	0.15316	0.178387	Proteobacteria	Gammaproteobacteria	Alteromonadales	Pseudoalteromonadaceae	Psychrosphaera
Otu00163	0.754232	0.941906	0.997344	-1.06822	-0.373861	0.296938	Proteobacteria	Alphaproteobacteria	Rhodobacterales	Rhodobacteraceae	Rhodobacteraceae_unclassified
Otu00167	0.964756	0.931163	0.997344	0.251436	0.737706	-0.460003	Proteobacteria	Alphaproteobacteria	Rhodobacterales	Rhodobacteraceae	Rhodobacteraceae_unclassified
Otu00017	0.630826	0.931163	0.997344	-1.36455	-0.578647	-0.344813	Proteobacteria	Alphaproteobacteria	SAR11_clade	Clade_II	Clade_II_ge
Otu00018	0.394038	0.524952	0.997344	-1.0923	-0.910054	0.0589427	Proteobacteria	Alphaproteobacteria	Puniceispirillales	SAR116_clade	SAR116_clade_ge
Otu00186	0.801717	0.816754	0.997344	-0.893519	1.01475	-0.265631	Proteobacteria	Alphaproteobacteria	Rhodobacterales	Rhodobacteraceae	Rhodobacteraceae_unclassified
Otu00019	0.964756	0.931163	0.997344	0.0536042	0.196818	0.440627	Proteobacteria	Alphaproteobacteria	Rhodobacterales	Rhodobacteraceae	Nautella
Otu00189	0.805201	0.999312	0.997344	-0.975494	-0.0790573	0.421765	Proteobacteria	Alphaproteobacteria	Rhodobacterales	Rhodobacteraceae	Rhodobacteraceae_unclassified
Otu00199	0.801717	0.931163	0.997344	-0.874767	0.431536	0.219948	Proteobacteria	Alphaproteobacteria	Rhodobacterales	Rhodobacteraceae	Thalassobius
Otu00205	0.964756	0.816754	0.997344	0.319	-2.00836	-1.32096	Proteobacteria	Gammaproteobacteria	Oceanospirillales	Nitrincolaceae	Neptuniibacter
Otu00227	0.394038	0.78947	0.997344	-2.03515	-1.10496	-0.655289	Proteobacteria	Alphaproteobacteria	Rhodobacterales	Rhodobacteraceae	Rhodobacteraceae_unclassified
Otu00230	0.754232	0.941906	0.997344	-2.02066	0.700937	-2.13342	Proteobacteria	Alphaproteobacteria	Rhodobacterales	Rhodobacteraceae	Rhodobacteraceae_unclassified
Otu00234	0.394038	0.306224	0.85368	-2.31992	-2.45837	-1.49083	Proteobacteria	Gammaproteobacteria	Oceanospirillales	Nitrincolaceae	Nitrincolaceae_unclassified
Otu00024	0.67999	0.999312	0.997344	-1.23986	0.0560748	0.0941223	Proteobacteria	Alphaproteobacteria	Rhodobacterales	Rhodobacteraceae	HIMB11
Otu00243	0.964756	0.655573	0.944319	-0.130906	1.65422	-1.29834	Bacteroidetes	Bacteroidia	Flavobacteriales	Flavobacteriales_unclassified	Flavobacteriales_unclassified
Otu00247	0.630826	0.941906	0.997344	0.858487	0.232039	-0.245932	Proteobacteria	Alphaproteobacteria	Rhodobacterales	Rhodobacteraceae	Rhodobacteraceae_unclassified
Otu00248	0.813613	0.964665	0.997344	-0.566283	-0.160515	0.106086	Proteobacteria	Gammaproteobacteria	Alteromonadales	Alteromonadaceae	Alteromonadaceae_unclassified
Otu00252	0.831502	0.941906	0.825289	0.515433	-0.263647	1.15598	Proteobacteria	Gammaproteobacteria	Alteromonadales	Pseudoalteromonadaceae	Psychrosphaera
Otu00263	0.831502	0.187331	0.302513	-0.746964	3.03803	2.51026	Bacteroidetes	Bacteroidia	Flavobacteriales	Flavobacteriaceae	Tenacibaculum
Otu00268	0.654022	0.964665	0.997344	-1.3493	0.200229	-0.439934	Bacteroidetes	Bacteroidia	Flavobacteriales	NS9_marine_group	NS9_marine_group_ge
Otu00276	0.754232	0.766136	0.997344	-1.06821	1.26632	0.218425	Bacteroidetes	Bacteroidia	Flavobacteriales	NS9_marine_group	NS9_marine_group_ge
Otu00284	0.52008	0.314365	0.997344	2.59246	3.22238	-0.691202	Proteobacteria	Gammaproteobacteria	Oceanospirillales	Nitrincolaceae	Nitrincolaceae_unclassified
Otu00289	0.801717	0.835273	0.997344	-1.32177	-1.33479	-0.413836	Proteobacteria	Alphaproteobacteria	Rhizobiales	Rhizobiaceae	Lentilitoribacter
Otu00290	0.964756	0.766136	0.997344	-0.216748	1.27901	0.207647	Proteobacteria	Gammaproteobacteria	Alteromonadales	Alteromonadaceae	Alteromonadaceae_unclassified
Otu00003	0.449599	0.584706	0.367785	-0.968663	-0.8387	-0.997353	Bacteroidetes	Bacteroidia	Flavobacteriales	Cryomorphaceae	uncultured
Otu00030	0.67999	0.95942	0.645113	0.58107	0.104949	0.734842	Proteobacteria	Gammaproteobacteria	Alteromonadales	Alteromonadaceae	Alteromonadaceae_unclassified
Otu00295	0.754232	0.94421	0.997344	-1.12688	0.297504	-0.720289	Proteobacteria	Alphaproteobacteria	Rhodobacterales	Rhodobacteraceae	Rhodobacteraceae_unclassified
Otu00299	0.394038	0.145811	0.323658	1.51808	1.98487	1.50796	Proteobacteria	Alphaproteobacteria	Rhodobacterales	Rhodobacteraceae	Rhodobacteraceae_unclassified
Otu00301	0.964756	0.816754	0.997344	-0.163686	1.00165	0.244523	Proteobacteria	Gammaproteobacteria	Alteromonadales	Alteromonadaceae	uncultured
Otu00308	0.754232	0.931163	0.997344	-1.03514	-0.402579	0.366641	Proteobacteria	Alphaproteobacteria	Rhodobacterales	Rhodobacteraceae	Rhodobacteraceae_unclassified
Otu00313	0.630826	0.0886126	0.645113	1.90618	3.96596	2.11367	Bacteroidetes	Bacteroidia	Flavobacteriales	Flavobacteriaceae	Tenacibaculum
Otu00034	0.529885	0.734755	0.997344	-1.60385	-1.24747	-0.81775	Proteobacteria	Alphaproteobacteria	Caulobacterales	Hyphomonadaceae	Hyphomonas
Otu00335	0.754232	0.931163	0.997344	-1.5666	-0.976816	-0.149952	Proteobacteria	Gammaproteobacteria	Vibrionales	Vibrionaceae	Vibrio
Otu00348	0.694183	0.816754	0.997344	-1.84197	-1.35288	0.00539771	Proteobacteria	Gammaproteobacteria	Betaproteobacteriales	Methylophilaceae	OM43_clade
Otu00036	0.962586	0.931163	0.997344	-0.12761	0.171028	0.250027	Proteobacteria	Alphaproteobacteria	Rhodobacterales	Rhodobacteraceae	Rhodobacteraceae_unclassified
Otu00038	0.630826	0.816754	0.997344	-0.773463	-0.529478	-0.450049	Proteobacteria	Alphaproteobacteria	Rhodobacterales	Rhodobacteraceae	Shimia
Otu00370	0.831502	0.722338	0.997344	-0.589668	1.29093	-0.199134	Proteobacteria	Gammaproteobacteria	Alteromonadales	Alteromonadaceae	Alteromonadaceae_unclassified
Otu00039	0.78822	0.720372	0.997344	-0.97672	-1.40093	0.248708	Proteobacteria	Alphaproteobacteria	Rhodospirillales	AEGEAN-169_marine_group	AEGEAN-169_marine_group_ge
Otu00004	0.76811	0.931163	0.997344	-0.330048	0.139657	0.191223	Proteobacteria	Alphaproteobacteria	Rhodobacterales	Rhodobacteraceae	HIMB11
Otu00387	0.801717	0.931163	0.997344	-0.986606	-0.481429	-0.00701236	Proteobacteria	Alphaproteobacteria	Alphaproteobacteria_unclassified	Alphaproteobacteria_unclassified	Alphaproteobacteria_unclassified
Otu00389	0.754232	0.931163	0.997344	-0.986076	-0.426452	-0.390521	Proteobacteria	Alphaproteobacteria	Rhodobacterales	Rhodobacteraceae	Rhodobacteraceae_unclassified
Otu00041	0.218196	0.941906	0.997344	-1.72175	-0.211678	-0.402135	Bacteroidetes	Bacteroidia	Flavobacteriales	NS9_marine_group	NS9_marine_group_ge
Otu00397	0.754232	0.777062	0.997344	1.34901	1.46268	0.440782	Proteobacteria	Gammaproteobacteria	Alteromonadales	Alteromonadaceae	Alteromonadaceae_unclassified
Otu00404	0.813613	0.999312	0.997344	-1.18665	-0.102377	0.121738	Proteobacteria	Alphaproteobacteria	Rhodobacterales	Rhodobacteraceae	Ruegeria
Otu00043	0.696277	0.94421	0.997344	-1.18149	0.265582	0.145404	Bacteroidetes	Bacteroidia	Flavobacteriales	NS9_marine_group	NS9_marine_group_ge
Otu00044	0.964756	1	0.997344	0.0518055	-0.00997582	0.410578	Proteobacteria	Alphaproteobacteria	Rhodobacterales	Rhodobacteraceae	Thalassobius
Otu00420	0.99436	0.254206	0.825289	0.0463778	2.20529	1.33446	Proteobacteria	Gammaproteobacteria	Alteromonadales	Colwelliaceae	Thalassotalea
Otu00047	0.654022	0.931163	0.997344	-1.3026	-0.56415	0.24881	Proteobacteria	Alphaproteobacteria	Puniceispirillales	SAR116_clade	SAR116_clade_ge
Otu00445	0.912353	0.931163	0.997344	-0.704288	-1.01556	0.0610307	Proteobacteria	Alphaproteobacteria	Rhodobacterales	Rhodobacteraceae	Rhodobacteraceae_unclassified
Otu00449	0.92514	0.717552	0.997344	0.299262	-1.0025	-0.528346	Proteobacteria	Gammaproteobacteria	Alteromonadales	Alteromonadaceae	Alteromonadaceae_unclassified
Otu00458	0.801717	0.931163	0.997344	-1.29748	-0.854456	-0.112452	Proteobacteria	Gammaproteobacteria	Alteromonadales	Alteromonadaceae	Alteromonadaceae_unclassified
Otu00005	0.630826	0.931163	0.645113	-0.664201	-0.263424	-0.739128	Cyanobacteria	Oxyphotobacteria	Synechococcales	Cyanobiaceae	Prochlorococcus_MIT9313
Otu00481	0.886836	0.931163	0.997344	-0.394423	0.397229	0.78387	Proteobacteria	Gammaproteobacteria	Alteromonadales	Colwelliaceae	Thalassotalea
Otu00053	0.482047	0.816754	0.887489	-1.46353	-0.730306	-1.00063	Proteobacteria	Proteobacteria_unclassified	Proteobacteria_unclassified	Proteobacteria_unclassified	Proteobacteria_unclassified
Otu00499	0.964756	0.999312	0.997344	-0.278913	-0.12256	0.594822	Proteobacteria	Alphaproteobacteria	Rhodobacterales	Rhodobacteraceae	Rhodobacteraceae_unclassified
Otu00500	0.813613	0.931163	0.997344	-0.744602	0.414502	0.0435164	Proteobacteria	Alphaproteobacteria	Rhodobacterales	Rhodobacteraceae	Rhodobacteraceae_unclassified
Otu00511	0.495009	0.309153	0.997344	3.28373	3.94099	0.502795	Proteobacteria	Gammaproteobacteria	Oceanospirillales	Nitrincolaceae	Amphritea
Otu00055	0.964756	0.931163	0.881935	0.337921	1.43208	2.55012	Euryarchaeota	Thermoplasmata	Marine_Group_II	Marine_Group_II_fa	Marine_Group_II_ge
Otu00056	0.994778	0.931163	0.997344	-0.00307183	-0.188975	-0.150889	Proteobacteria	Alphaproteobacteria	Rhodobacterales	Rhodobacteraceae	Rhodobacteraceae_unclassified
Otu00057	0.292687	0.931163	0.997344	1.72636	0.42257	-0.685065	Bacteroidetes	Bacteroidia	Flavobacteriales	Flavobacteriaceae	NS5_marine_group
Otu00006	0.429532	0.931163	0.997344	1.03055	-0.216914	-0.304066	Bacteroidetes	Bacteroidia	Flavobacteriales	Flavobacteriaceae	NS5_marine_group
Otu00060	0.805201	0.784238	0.997344	-0.447017	-0.640754	-0.0713312	Proteobacteria	Alphaproteobacteria	Rhodobacterales	Rhodobacteraceae	Rhodobacteraceae_unclassified
Otu00565	0.853905	0.766136	0.997344	-0.955152	-2.14281	0.00878685	Bacteria_unclassified	Bacteria_unclassified	Bacteria_unclassified	Bacteria_unclassified	Bacteria_unclassified
Otu00061	0.938467	0.663331	0.997344	0.136766	-0.574381	-0.0344034	Proteobacteria	Alphaproteobacteria	Rhodobacterales	Rhodobacteraceae	Rhodobacteraceae_unclassified
Otu00571	0.087919	0.931163	0.997344	-8.7522	-1.17707	-2.1645	Proteobacteria	Gammaproteobacteria	Cellvibrionales	Halieaceae	OM60
Otu00063	0.596555	0.682236	0.997344	-2.26151	-2.15633	-0.372551	Proteobacteria	Alphaproteobacteria	Puniceispirillales	SAR116_clade	SAR116_clade_ge
Otu00585	0.964756	0.999312	0.997344	-0.451292	-0.22012	-1.14962	Proteobacteria	Alphaproteobacteria	Rhodobacterales	Rhodobacteraceae	Rhodobacteraceae_unclassified
Otu00589	0.630826	0.494393	0.997344	2.63042	3.28594	0.383271	Proteobacteria	Gammaproteobacteria	Oceanospirillales	Nitrincolaceae	Amphritea
Otu00067	0.964756	0.931163	0.997344	-0.358346	0.709122	0.431168	Proteobacteria	Alphaproteobacteria	Rhodobacterales	Rhodobacteraceae	Rhodobacteraceae_unclassified
Otu00007	0.994639	0.717552	0.997344	-0.0133779	0.83919	-0.289179	Proteobacteria	Gammaproteobacteria	Oceanospirillales	Saccharospirillaceae	Reinekea
Otu00664	0.815005	0.347373	0.997344	0.719394	2.11964	0.878796	Proteobacteria	Gammaproteobacteria	Alteromonadales	Alteromonadaceae	Aestuariibacter
Otu00721	0.831502	0.80726	0.997344	1.24901	2.23305	2.00679	Proteobacteria	Gammaproteobacteria	Alteromonadales	Pseudoalteromonadaceae	Psychrosphaera
Otu00083	0.577667	0.722338	0.997344	-1.5799	-1.30913	-0.448378	Proteobacteria	Alphaproteobacteria	Puniceispirillales	SAR116_clade	SAR116_clade_ge
Otu00801	0.815005	0.816754	0.997344	1.13423	-1.53311	-1.16461	Proteobacteria	Gammaproteobacteria	Alteromonadales	Alteromonadaceae	Alteromonadaceae_unclassified
Otu00818	0.992633	0.816754	0.997344	0.0678377	1.08987	0.354811	Proteobacteria	Gammaproteobacteria	Alteromonadales	Alteromonadaceae	Alteromonadaceae_unclassified
Otu00093	0.964756	0.784238	0.997344	0.141511	0.807788	0.134974	Proteobacteria	Alphaproteobacteria	Rhodobacterales	Rhodobacteraceae	Leisingera
Otu00862	0.92514	0.784238	0.997344	0.438494	1.25821	1.19233	Bacteroidetes	Bacteroidia	Cytophagales	Flammeovirgaceae	Flammeovirga
