# Supplementary material for: Coral thermal stress and bleaching enrich and restructure reef microbial communities via altered organic matter exudation
Source: Commun Biol. 2024 Feb 13;7:160. doi: 10.1038/s42003-023-05730-0 (PMC10864316; doi:10.1038/s42003-023-05730-0)
Supplement: Supplementary file 4 — Supplementary Data 2 [file 42003_2023_5730_MOESM4_ESM.xlsx]

## Sheet: Temperature_dat
Date Time, GMT-10:00 (Tahiti Time)	Experimenta Period	Ambient Water Table Temperature (°C)	Heated Water Table Temperature, Point Measurements (°C)	Intensity, Lux
2019-05-11 09:31:00	Acclimatization	26.781		0
2019-05-11 09:31:00	Acclimatization	27.173		32.3
2019-05-11 09:32:00	Acclimatization	28.159		3444.5
2019-05-11 09:32:00	Acclimatization	29.652		38578
2019-05-11 09:33:00	Acclimatization	30.255		2497.2
2019-05-11 09:33:00	Acclimatization	30.356		1722.2
2019-05-11 09:34:00	Acclimatization	30.255		2583.4
2019-05-11 09:34:00	Acclimatization	30.054		2152.8
2019-05-11 09:35:00	Acclimatization	29.953		2066.7
2019-05-11 09:35:00	Acclimatization	29.853		2152.8
2019-05-11 09:36:00	Acclimatization	29.853		2238.9
2019-05-11 09:36:00	Acclimatization	29.752		2066.7
2019-05-11 09:37:00	Acclimatization	29.652		2238.9
2019-05-11 09:37:00	Acclimatization	29.652		2238.9
2019-05-11 09:38:00	Acclimatization	29.752		2325
2019-05-11 09:38:00	Acclimatization	29.652		2411.1
2019-05-11 09:39:00	Acclimatization	29.752		2152.8
2019-05-11 09:39:00	Acclimatization	29.652		2755.6
2019-05-11 09:40:00	Acclimatization	29.652		6544.5
2019-05-11 09:40:00	Acclimatization	29.752		2238.9
2019-05-11 09:41:00	Acclimatization	29.752		2325
2019-05-11 09:41:00	Acclimatization	29.652		2583.4
2019-05-11 09:42:00	Acclimatization	29.953		8611.2
2019-05-11 09:42:00	Acclimatization	29.752		2497.2
2019-05-11 09:43:00	Acclimatization	29.752		2411.1
2019-05-11 09:43:00	Acclimatization	29.752		2497.2
2019-05-11 09:44:00	Acclimatization	29.752		2411.1
2019-05-11 09:44:00	Acclimatization	29.652		2497.2
2019-05-11 09:45:00	Acclimatization	29.652		2583.4
2019-05-11 09:45:00	Acclimatization	29.652		2497.2
2019-05-11 09:46:00	Acclimatization	29.652		3444.5
2019-05-11 09:46:00	Acclimatization	29.853		8611.2
2019-05-11 09:47:00	Acclimatization	29.853		2669.5
2019-05-11 09:47:00	Acclimatization	29.752		2755.6
2019-05-11 09:48:00	Acclimatization	29.752		2669.5
2019-05-11 09:48:00	Acclimatization	29.752		2669.5
2019-05-11 09:49:00	Acclimatization	29.752		5166.7
2019-05-11 09:49:00	Acclimatization	29.752		2755.6
2019-05-11 09:50:00	Acclimatization	29.853		8611.2
2019-05-11 09:50:00	Acclimatization	29.853		3272.2
2019-05-11 09:51:00	Acclimatization	29.752		3444.5
2019-05-11 09:51:00	Acclimatization	29.853		3961.1
2019-05-11 09:52:00	Acclimatization	29.953		9300.1
2019-05-11 09:52:00	Acclimatization	29.953		3616.7
2019-05-11 09:53:00	Acclimatization	29.953		2927.8
2019-05-11 09:53:00	Acclimatization	29.953		2927.8
2019-05-11 09:54:00	Acclimatization	29.953		3100
2019-05-11 09:54:00	Acclimatization	29.853		3100
2019-05-11 09:55:00	Acclimatization	29.853		3100
2019-05-11 09:55:00	Acclimatization	29.853		3100
2019-05-11 09:56:00	Acclimatization	29.853		3100
2019-05-11 09:56:00	Acclimatization	29.853		3100
2019-05-11 09:57:00	Acclimatization	29.853		2927.8
2019-05-11 09:57:00	Acclimatization	29.853		3616.7
2019-05-11 09:58:00	Acclimatization	29.853		10677.8
2019-05-11 09:58:00	Acclimatization	30.054		3788.9
2019-05-11 09:59:00	Acclimatization	29.953		3788.9
2019-05-11 09:59:00	Acclimatization	29.853		3444.5
2019-05-11 10:00:00	Acclimatization	29.853		3616.7
2019-05-11 10:00:00	Acclimatization	29.853		3788.9
2019-05-11 10:01:00	Acclimatization	29.853		3444.5
2019-05-11 10:01:00	Acclimatization	29.853		3444.5
2019-05-11 10:02:00	Acclimatization	29.953		3616.7
2019-05-11 10:02:00	Acclimatization	29.853		3444.5
2019-05-11 10:03:00	Acclimatization	29.853		3444.5
2019-05-11 10:03:00	Acclimatization	29.853		10677.8
2019-05-11 10:04:00	Acclimatization	29.853		3788.9
2019-05-11 10:04:00	Acclimatization	29.953		14466.8
2019-05-11 10:05:00	Acclimatization	29.953		3272.2
2019-05-11 10:05:00	Acclimatization	29.853		3616.7
2019-05-11 10:06:00	Acclimatization	29.853		3788.9
2019-05-11 10:06:00	Acclimatization	29.853		3961.1
2019-05-11 10:07:00	Acclimatization	29.853		3961.1
2019-05-11 10:07:00	Acclimatization	29.853		3616.7
2019-05-11 10:08:00	Acclimatization	29.853		3788.9
2019-05-11 10:08:00	Acclimatization	29.853		3616.7
2019-05-11 10:09:00	Acclimatization	29.853		4133.4
2019-05-11 10:09:00	Acclimatization	29.853		3961.1
2019-05-11 10:10:00	Acclimatization	29.853		3616.7
2019-05-11 10:10:00	Acclimatization	29.853		3616.7
2019-05-11 10:11:00	Acclimatization	29.853		7233.4
2019-05-11 10:11:00	Acclimatization	29.853		3788.9
2019-05-11 10:12:00	Acclimatization	29.853		3616.7
2019-05-11 10:12:00	Acclimatization	29.853		3616.7
2019-05-11 10:13:00	Acclimatization	29.853		3616.7
2019-05-11 10:13:00	Acclimatization	29.853		3788.9
2019-05-11 10:14:00	Acclimatization	29.853		3961.1
2019-05-11 10:14:00	Acclimatization	29.853		10333.4
2019-05-11 10:15:00	Acclimatization	29.853		9300.1
2019-05-11 10:15:00	Acclimatization	29.853		4133.4
2019-05-11 10:16:00	Acclimatization	29.853		3961.1
2019-05-11 10:16:00	Acclimatization	29.853		3616.7
2019-05-11 10:17:00	Acclimatization	29.853		3616.7
2019-05-11 10:17:00	Acclimatization	29.853		3788.9
2019-05-11 10:18:00	Acclimatization	29.853		4133.4
2019-05-11 10:18:00	Acclimatization	29.853		3788.9
2019-05-11 10:19:00	Acclimatization	29.853		3788.9
2019-05-11 10:19:00	Acclimatization	29.853		3616.7
2019-05-11 10:20:00	Acclimatization	29.853		3100
2019-05-11 10:20:00	Acclimatization	29.853		3616.7
2019-05-11 10:21:00	Acclimatization	29.853		3616.7
2019-05-11 10:21:00	Acclimatization	29.853		3961.1
2019-05-11 10:22:00	Acclimatization	29.853		3444.5
2019-05-11 10:22:00	Acclimatization	29.853		3444.5
2019-05-11 10:23:00	Acclimatization	29.853		3444.5
2019-05-11 10:23:00	Acclimatization	29.853		3616.7
2019-05-11 10:24:00	Acclimatization	29.853		3444.5
2019-05-11 10:24:00	Acclimatization	29.853		3961.1
2019-05-11 10:25:00	Acclimatization	29.853		4305.6
2019-05-11 10:25:00	Acclimatization	29.853		4133.4
2019-05-11 10:26:00	Acclimatization	29.853		4477.8
2019-05-11 10:26:00	Acclimatization	29.853		4133.4
2019-05-11 10:27:00	Acclimatization	29.853		3616.7
2019-05-11 10:27:00	Acclimatization	29.853		3788.9
2019-05-11 10:28:00	Acclimatization	29.853		1291.7
2019-05-11 10:28:00	Acclimatization	29.853		2755.6
2019-05-11 10:29:00	Acclimatization	29.853		10333.4
2019-05-11 10:29:00	Acclimatization	29.853		3788.9
2019-05-11 10:30:00	Acclimatization	29.853		3272.2
2019-05-11 10:30:00	Acclimatization	29.953		8266.7
2019-05-11 10:31:00	Acclimatization	29.853		3961.1
2019-05-11 10:31:00	Acclimatization	29.853		3444.5
2019-05-11 10:32:00	Acclimatization	29.853		3616.7
2019-05-11 10:32:00	Acclimatization	29.853		3961.1
2019-05-11 10:33:00	Acclimatization	29.853		3272.2
2019-05-11 10:33:00	Acclimatization	29.853		3272.2
2019-05-11 10:34:00	Acclimatization	29.853		4133.4
2019-05-11 10:34:00	Acclimatization	29.853		3444.5
2019-05-11 10:35:00	Acclimatization	29.853		3961.1
2019-05-11 10:35:00	Acclimatization	29.853		3100
2019-05-11 10:36:00	Acclimatization	29.853		3616.7
2019-05-11 10:36:00	Acclimatization	29.853		1894.5
2019-05-11 10:37:00	Acclimatization	29.853		2066.7
2019-05-11 10:37:00	Acclimatization	29.853		3272.2
2019-05-11 10:38:00	Acclimatization	29.853		3616.7
2019-05-11 10:38:00	Acclimatization	29.853		2325
2019-05-11 10:39:00	Acclimatization	29.853		1636.1
2019-05-11 10:39:00	Acclimatization	29.853		1550
2019-05-11 10:40:00	Acclimatization	29.853		1636.1
2019-05-11 10:40:00	Acclimatization	29.853		1722.2
2019-05-11 10:41:00	Acclimatization	29.853		1808.3
2019-05-11 10:41:00	Acclimatization	29.853		2066.7
2019-05-11 10:42:00	Acclimatization	29.853		3100
2019-05-11 10:42:00	Acclimatization	29.853		4305.6
2019-05-11 10:43:00	Acclimatization	29.853		2497.2
2019-05-11 10:43:00	Acclimatization	29.853		2669.5
2019-05-11 10:44:00	Acclimatization	29.752		1894.5
2019-05-11 10:44:00	Acclimatization	29.853		2669.5
2019-05-11 10:45:00	Acclimatization	29.752		2755.6
2019-05-11 10:45:00	Acclimatization	29.853		2755.6
2019-05-11 10:46:00	Acclimatization	29.752		1980.6
2019-05-11 10:46:00	Acclimatization	29.853		1636.1
2019-05-11 10:47:00	Acclimatization	29.752		1550
2019-05-11 10:47:00	Acclimatization	29.752		1636.1
2019-05-11 10:48:00	Acclimatization	29.752		1636.1
2019-05-11 10:48:00	Acclimatization	29.752		1894.5
2019-05-11 10:49:00	Acclimatization	29.752		2411.1
2019-05-11 10:49:00	Acclimatization	29.752		1636.1
2019-05-11 10:50:00	Acclimatization	29.752		1550
2019-05-11 10:50:00	Acclimatization	29.752		1550
2019-05-11 10:51:00	Acclimatization	29.752		1463.9
2019-05-11 10:51:00	Acclimatization	29.752		1550
2019-05-11 10:52:00	Acclimatization	29.752		1463.9
2019-05-11 10:52:00	Acclimatization	29.652		1980.6
2019-05-11 10:53:00	Acclimatization	29.752		3961.1
2019-05-11 10:53:00	Acclimatization	29.752		3961.1
2019-05-11 10:54:00	Acclimatization	29.752		3961.1
2019-05-11 10:54:00	Acclimatization	29.752		3961.1
2019-05-11 10:55:00	Acclimatization	29.752		3961.1
2019-05-11 10:55:00	Acclimatization	29.752		3961.1
2019-05-11 10:56:00	Acclimatization	29.752		3788.9
2019-05-11 10:56:00	Acclimatization	29.752		3961.1
2019-05-11 10:57:00	Acclimatization	29.752		3961.1
2019-05-11 10:57:00	Acclimatization	29.752		4133.4
2019-05-11 10:58:00	Acclimatization	29.752		4305.6
2019-05-11 10:58:00	Acclimatization	29.853		4305.6
2019-05-11 10:59:00	Acclimatization	29.853		4133.4
2019-05-11 10:59:00	Acclimatization	29.853		4305.6
2019-05-11 11:00:00	Acclimatization	29.853		4305.6
2019-05-11 11:00:00	Acclimatization	29.853		4477.8
2019-05-11 11:01:00	Acclimatization	29.853		4650
2019-05-11 11:01:00	Acclimatization	29.853		4650
2019-05-11 11:02:00	Acclimatization	29.853		4822.3
2019-05-11 11:02:00	Acclimatization	29.853		4994.5
2019-05-11 11:03:00	Acclimatization	29.953		4994.5
2019-05-11 11:03:00	Acclimatization	29.953		4994.5
2019-05-11 11:04:00	Acclimatization	29.953		5166.7
2019-05-11 11:04:00	Acclimatization	29.953		4994.5
2019-05-11 11:05:00	Acclimatization	29.953		5166.7
2019-05-11 11:05:00	Acclimatization	29.953		5166.7
2019-05-11 11:06:00	Acclimatization	29.953		5338.9
2019-05-11 11:06:00	Acclimatization	29.953		5166.7
2019-05-11 11:07:00	Acclimatization	29.953		5338.9
2019-05-11 11:07:00	Acclimatization	29.953		5166.7
2019-05-11 11:08:00	Acclimatization	29.953		5338.9
2019-05-11 11:08:00	Acclimatization	30.054		4822.3
2019-05-11 11:09:00	Acclimatization	29.953		5166.7
2019-05-11 11:09:00	Acclimatization	30.054		5338.9
2019-05-11 11:10:00	Acclimatization	30.054		5338.9
2019-05-11 11:10:00	Acclimatization	30.054		4994.5
2019-05-11 11:11:00	Acclimatization	30.054		5166.7
2019-05-11 11:11:00	Acclimatization	30.054		5166.7
2019-05-11 11:12:00	Acclimatization	30.054		5166.7
2019-05-11 11:12:00	Acclimatization	30.054		5338.9
2019-05-11 11:13:00	Acclimatization	30.054		5166.7
2019-05-11 11:13:00	Acclimatization	30.054		5166.7
2019-05-11 11:14:00	Acclimatization	30.054		5166.7
2019-05-11 11:14:00	Acclimatization	30.054		3100
2019-05-11 11:15:00	Acclimatization	30.054		1722.2
2019-05-11 11:15:00	Acclimatization	30.054		1334.7
2019-05-11 11:16:00	Acclimatization	30.054		5166.7
2019-05-11 11:16:00	Acclimatization	30.054		5166.7
2019-05-11 11:17:00	Acclimatization	30.054		5166.7
2019-05-11 11:17:00	Acclimatization	30.054		5166.7
2019-05-11 11:18:00	Acclimatization	30.054		5166.7
2019-05-11 11:18:00	Acclimatization	30.054		4994.5
2019-05-11 11:19:00	Acclimatization	30.054		4994.5
2019-05-11 11:19:00	Acclimatization	30.054		2927.8
2019-05-11 11:20:00	Acclimatization	30.054		4994.5
2019-05-11 11:20:00	Acclimatization	30.154		4994.5
2019-05-11 11:21:00	Acclimatization	30.154		5166.7
2019-05-11 11:21:00	Acclimatization	30.154		5166.7
2019-05-11 11:22:00	Acclimatization	30.154		5338.9
2019-05-11 11:22:00	Acclimatization	30.054		1377.8
2019-05-11 11:23:00	Acclimatization	30.054		1377.8
2019-05-11 11:23:00	Acclimatization	30.054		1722.2
2019-05-11 11:24:00	Acclimatization	30.054		1270.1
2019-05-11 11:24:00	Acclimatization	30.054		1302.4
2019-05-11 11:25:00	Acclimatization	30.054		1259.4
2019-05-11 11:25:00	Acclimatization	30.054		1808.3
2019-05-11 11:26:00	Acclimatization	30.054		2583.4
2019-05-11 11:26:00	Acclimatization	30.054		4994.5
2019-05-11 11:27:00	Acclimatization	30.054		5166.7
2019-05-11 11:27:00	Acclimatization	30.054		3961.1
2019-05-11 11:28:00	Acclimatization	30.054		3100
2019-05-11 11:28:00	Acclimatization	30.054		1173.3
2019-05-11 11:29:00	Acclimatization	30.054		968.8
2019-05-11 11:29:00	Acclimatization	30.054		936.5
2019-05-11 11:30:00	Acclimatization	30.054		979.5
2019-05-11 11:30:00	Acclimatization	30.054		1119.5
2019-05-11 11:31:00	Acclimatization	30.054		1367
2019-05-11 11:31:00	Acclimatization	30.054		1550
2019-05-11 11:32:00	Acclimatization	30.054		1722.2
2019-05-11 11:32:00	Acclimatization	30.054		1808.3
2019-05-11 11:33:00	Acclimatization	30.054		1894.5
2019-05-11 11:33:00	Acclimatization	30.054		3272.2
2019-05-11 11:34:00	Acclimatization	30.054		1894.5
2019-05-11 11:34:00	Acclimatization	30.054		1808.3
2019-05-11 11:35:00	Acclimatization	30.054		1550
2019-05-11 11:35:00	Acclimatization	30.054		1377.8
2019-05-11 11:36:00	Acclimatization	30.054		1259.4
2019-05-11 11:36:00	Acclimatization	29.953		1119.5
2019-05-11 11:37:00	Acclimatization	29.953		1076.4
2019-05-11 11:37:00	Acclimatization	29.953		1076.4
2019-05-11 11:38:00	Acclimatization	29.953		1097.9
2019-05-11 11:38:00	Acclimatization	29.953		2152.8
2019-05-11 11:39:00	Acclimatization	29.953		4650
2019-05-11 11:39:00	Acclimatization	30.054		4822.3
2019-05-11 11:40:00	Acclimatization	30.054		4650
2019-05-11 11:40:00	Acclimatization	30.054		4822.3
2019-05-11 11:41:00	Acclimatization	30.054		4650
2019-05-11 11:41:00	Acclimatization	30.054		4650
2019-05-11 11:42:00	Acclimatization	30.054		3100
2019-05-11 11:42:00	Acclimatization	30.054		4477.8
2019-05-11 11:43:00	Acclimatization	30.054		4650
2019-05-11 11:43:00	Acclimatization	30.054		4305.6
2019-05-11 11:44:00	Acclimatization	30.054		4305.6
2019-05-11 11:44:00	Acclimatization	30.054		4822.3
2019-05-11 11:45:00	Acclimatization	30.054		2497.2
2019-05-11 11:45:00	Acclimatization	30.054		1636.1
2019-05-11 11:46:00	Acclimatization	30.054		1463.9
2019-05-11 11:46:00	Acclimatization	30.054		1463.9
2019-05-11 11:47:00	Acclimatization	30.054		1722.2
2019-05-11 11:47:00	Acclimatization	30.054		4822.3
2019-05-11 11:48:00	Acclimatization	30.054		4650
2019-05-11 11:48:00	Acclimatization	30.054		3616.7
2019-05-11 11:49:00	Acclimatization	30.054		4133.4
2019-05-11 11:49:00	Acclimatization	30.054		3961.1
2019-05-11 11:50:00	Acclimatization	30.054		3961.1
2019-05-11 11:50:00	Acclimatization	30.054		3788.9
2019-05-11 11:51:00	Acclimatization	30.054		3788.9
2019-05-11 11:51:00	Acclimatization	30.054		3788.9
2019-05-11 11:52:00	Acclimatization	30.054		3788.9
2019-05-11 11:52:00	Acclimatization	30.054		3616.7
2019-05-11 11:53:00	Acclimatization	30.054		3616.7
2019-05-11 11:53:00	Acclimatization	30.054		3444.5
2019-05-11 11:54:00	Acclimatization	30.054		3444.5
2019-05-11 11:54:00	Acclimatization	30.054		3444.5
2019-05-11 11:55:00	Acclimatization	30.054		3444.5
2019-05-11 11:55:00	Acclimatization	30.054		3272.2
2019-05-11 11:56:00	Acclimatization	30.054		3272.2
2019-05-11 11:56:00	Acclimatization	30.054		3444.5
2019-05-11 11:57:00	Acclimatization	30.054		3272.2
2019-05-11 11:57:00	Acclimatization	30.054		3272.2
2019-05-11 11:58:00	Acclimatization	30.054		3272.2
2019-05-11 11:58:00	Acclimatization	30.054		3444.5
2019-05-11 11:59:00	Acclimatization	30.054		3444.5
2019-05-11 11:59:00	Acclimatization	30.054		3444.5
2019-05-11 12:00:00	Acclimatization	30.054		3272.2
2019-05-11 12:00:00	Acclimatization	30.054		3444.5
2019-05-11 12:01:00	Acclimatization	30.054		3272.2
2019-05-11 12:01:00	Acclimatization	30.054		3444.5
2019-05-11 12:02:00	Acclimatization	30.054		3444.5
2019-05-11 12:02:00	Acclimatization	30.054		3444.5
2019-05-11 12:03:00	Acclimatization	30.054		3616.7
2019-05-11 12:03:00	Acclimatization	30.054		3444.5
2019-05-11 12:04:00	Acclimatization	30.054		3616.7
2019-05-11 12:04:00	Acclimatization	30.054		3444.5
2019-05-11 12:05:00	Acclimatization	30.054		3616.7
2019-05-11 12:05:00	Acclimatization	30.054		3444.5
2019-05-11 12:06:00	Acclimatization	30.054		3444.5
2019-05-11 12:06:00	Acclimatization	30.154		3616.7
2019-05-11 12:07:00	Acclimatization	30.154		3616.7
2019-05-11 12:07:00	Acclimatization	30.154		3616.7
2019-05-11 12:08:00	Acclimatization	30.154		3444.5
2019-05-11 12:08:00	Acclimatization	30.154		3616.7
2019-05-11 12:09:00	Acclimatization	30.154		3616.7
2019-05-11 12:09:00	Acclimatization	30.154		3788.9
2019-05-11 12:10:00	Acclimatization	30.154		1894.5
2019-05-11 12:10:00	Acclimatization	30.154		3788.9
2019-05-11 12:11:00	Acclimatization	30.154		3788.9
2019-05-11 12:11:00	Acclimatization	30.154		4133.4
2019-05-11 12:12:00	Acclimatization	30.154		4133.4
2019-05-11 12:12:00	Acclimatization	30.154		2066.7
2019-05-11 12:13:00	Acclimatization	30.154		3616.7
2019-05-11 12:13:00	Acclimatization	30.154		3788.9
2019-05-11 12:14:00	Acclimatization	30.154		3788.9
2019-05-11 12:14:00	Acclimatization	30.154		3616.7
2019-05-11 12:15:00	Acclimatization	30.154		3788.9
2019-05-11 12:15:00	Acclimatization	30.154		3788.9
2019-05-11 12:16:00	Acclimatization	30.154		2238.9
2019-05-11 12:16:00	Acclimatization	30.154		3961.1
2019-05-11 12:17:00	Acclimatization	30.154		3961.1
2019-05-11 12:17:00	Acclimatization	30.154		3788.9
2019-05-11 12:18:00	Acclimatization	30.154		3961.1
2019-05-11 12:18:00	Acclimatization	30.154		3961.1
2019-05-11 12:19:00	Acclimatization	30.154		4477.8
2019-05-11 12:19:00	Acclimatization	30.154		4133.4
2019-05-11 12:20:00	Acclimatization	30.154		3788.9
2019-05-11 12:20:00	Acclimatization	30.154		1194.8
2019-05-11 12:21:00	Acclimatization	30.154		925.7
2019-05-11 12:21:00	Acclimatization	30.154		796.5
2019-05-11 12:22:00	Acclimatization	30.054		602.8
2019-05-11 12:22:00	Acclimatization	30.054		538.2
2019-05-11 12:23:00	Acclimatization	30.054		484.4
2019-05-11 12:23:00	Acclimatization	30.054		441.3
2019-05-11 12:24:00	Acclimatization	30.054		398.3
2019-05-11 12:24:00	Acclimatization	30.054		387.5
2019-05-11 12:25:00	Acclimatization	30.054		398.3
2019-05-11 12:25:00	Acclimatization	30.054		398.3
2019-05-11 12:26:00	Acclimatization	30.054		409
2019-05-11 12:26:00	Acclimatization	30.054		441.3
2019-05-11 12:27:00	Acclimatization	30.054		484.4
2019-05-11 12:27:00	Acclimatization	30.054		516.7
2019-05-11 12:28:00	Acclimatization	30.054		559.7
2019-05-11 12:28:00	Acclimatization	30.054		592
2019-05-11 12:29:00	Acclimatization	30.054		635.1
2019-05-11 12:29:00	Acclimatization	30.054		688.9
2019-05-11 12:30:00	Acclimatization	30.054		710.4
2019-05-11 12:30:00	Acclimatization	30.054		775
2019-05-11 12:31:00	Acclimatization	30.054		818.1
2019-05-11 12:31:00	Acclimatization	30.054		893.4
2019-05-11 12:32:00	Acclimatization	30.054		925.7
2019-05-11 12:32:00	Acclimatization	30.054		1011.8
2019-05-11 12:33:00	Acclimatization	30.054		1054.9
2019-05-11 12:33:00	Acclimatization	30.054		1151.7
2019-05-11 12:34:00	Acclimatization	30.054		1184
2019-05-11 12:34:00	Acclimatization	30.054		1205.6
2019-05-11 12:35:00	Acclimatization	30.054		1216.3
2019-05-11 12:35:00	Acclimatization	30.054		1270.1
2019-05-11 12:36:00	Acclimatization	30.054		1356.3
2019-05-11 12:36:00	Acclimatization	30.054		1377.8
2019-05-11 12:37:00	Acclimatization	30.054		1463.9
2019-05-11 12:37:00	Acclimatization	30.054		1463.9
2019-05-11 12:38:00	Acclimatization	30.054		1550
2019-05-11 12:38:00	Acclimatization	30.054		1636.1
2019-05-11 12:39:00	Acclimatization	30.054		2325
2019-05-11 12:39:00	Acclimatization	30.054		2927.8
2019-05-11 12:40:00	Acclimatization	30.054		1894.5
2019-05-11 12:40:00	Acclimatization	30.054		1980.6
2019-05-11 12:41:00	Acclimatization	30.054		1894.5
2019-05-11 12:41:00	Acclimatization	30.054		2325
2019-05-11 12:42:00	Acclimatization	30.054		1722.2
2019-05-11 12:42:00	Acclimatization	30.054		3788.9
2019-05-11 12:43:00	Acclimatization	30.054		3444.5
2019-05-11 12:43:00	Acclimatization	30.054		3616.7
2019-05-11 12:44:00	Acclimatization	30.054		3616.7
2019-05-11 12:44:00	Acclimatization	30.054		3444.5
2019-05-11 12:45:00	Acclimatization	30.054		3444.5
2019-05-11 12:45:00	Acclimatization	30.054		3444.5
2019-05-11 12:46:00	Acclimatization	30.054		3272.2
2019-05-11 12:46:00	Acclimatization	30.054		3272.2
2019-05-11 12:47:00	Acclimatization	30.054		3272.2
2019-05-11 12:47:00	Acclimatization	30.054		3272.2
2019-05-11 12:48:00	Acclimatization	30.054		3272.2
2019-05-11 12:48:00	Acclimatization	30.054		3272.2
2019-05-11 12:49:00	Acclimatization	30.054		3272.2
2019-05-11 12:49:00	Acclimatization	30.054		3272.2
2019-05-11 12:50:00	Acclimatization	30.054		3272.2
2019-05-11 12:50:00	Acclimatization	30.054		3272.2
2019-05-11 12:51:00	Acclimatization	30.054		3444.5
2019-05-11 12:51:00	Acclimatization	30.054		3616.7
2019-05-11 12:52:00	Acclimatization	30.054		1722.2
2019-05-11 12:52:00	Acclimatization	30.054		2755.6
2019-05-11 12:53:00	Acclimatization	30.154		3444.5
2019-05-11 12:53:00	Acclimatization	30.154		3444.5
2019-05-11 12:54:00	Acclimatization	30.054		1324
2019-05-11 12:54:00	Acclimatization	30.054		1377.8
2019-05-11 12:55:00	Acclimatization	30.054		3616.7
2019-05-11 12:55:00	Acclimatization	30.154		3616.7
2019-05-11 12:56:00	Acclimatization	30.154		3616.7
2019-05-11 12:56:00	Acclimatization	30.154		3788.9
2019-05-11 12:57:00	Acclimatization	30.154		1808.3
2019-05-11 12:57:00	Acclimatization	30.054		1808.3
2019-05-11 12:58:00	Acclimatization	30.154		3616.7
2019-05-11 12:58:00	Acclimatization	30.154		3444.5
2019-05-11 12:59:00	Acclimatization	30.154		3444.5
2019-05-11 12:59:00	Acclimatization	30.154		3444.5
2019-05-11 13:00:00	Acclimatization	30.154		3444.5
2019-05-11 13:00:00	Acclimatization	30.154		3444.5
2019-05-11 13:01:00	Acclimatization	30.154		3444.5
2019-05-11 13:01:00	Acclimatization	30.154		3444.5
2019-05-11 13:02:00	Acclimatization	30.154		3272.2
2019-05-11 13:02:00	Acclimatization	30.154		3444.5
2019-05-11 13:03:00	Acclimatization	30.154		2066.7
2019-05-11 13:03:00	Acclimatization	30.154		3616.7
2019-05-11 13:04:00	Acclimatization	30.154		3444.5
2019-05-11 13:04:00	Acclimatization	30.154		3444.5
2019-05-11 13:05:00	Acclimatization	30.154		3616.7
2019-05-11 13:05:00	Acclimatization	30.255		3616.7
2019-05-11 13:06:00	Acclimatization	30.154		3788.9
2019-05-11 13:06:00	Acclimatization	30.255		4133.4
2019-05-11 13:07:00	Acclimatization	30.255		4133.4
2019-05-11 13:07:00	Acclimatization	30.255		2497.2
2019-05-11 13:08:00	Acclimatization	30.154		3616.7
2019-05-11 13:08:00	Acclimatization	30.255		3961.1
2019-05-11 13:09:00	Acclimatization	30.255		3961.1
2019-05-11 13:09:00	Acclimatization	30.255		3961.1
2019-05-11 13:10:00	Acclimatization	30.255		3961.1
2019-05-11 13:10:00	Acclimatization	30.255		3961.1
2019-05-11 13:11:00	Acclimatization	30.255		3961.1
2019-05-11 13:11:00	Acclimatization	30.255		4133.4
2019-05-11 13:12:00	Acclimatization	30.255		4133.4
2019-05-11 13:12:00	Acclimatization	30.255		4305.6
2019-05-11 13:13:00	Acclimatization	30.255		4305.6
2019-05-11 13:13:00	Acclimatization	30.255		4305.6
2019-05-11 13:14:00	Acclimatization	30.255		4650
2019-05-11 13:14:00	Acclimatization	30.356		4650
2019-05-11 13:15:00	Acclimatization	30.356		4822.3
2019-05-11 13:15:00	Acclimatization	30.356		4822.3
2019-05-11 13:16:00	Acclimatization	30.356		4994.5
2019-05-11 13:16:00	Acclimatization	30.255		1808.3
2019-05-11 13:17:00	Acclimatization	30.255		1377.8
2019-05-11 13:17:00	Acclimatization	30.255		1173.3
2019-05-11 13:18:00	Acclimatization	30.255		1141
2019-05-11 13:18:00	Acclimatization	30.255		1130.2
2019-05-11 13:19:00	Acclimatization	30.255		1173.3
2019-05-11 13:19:00	Acclimatization	30.255		1259.4
2019-05-11 13:20:00	Acclimatization	30.255		1377.8
2019-05-11 13:20:00	Acclimatization	30.255		1550
2019-05-11 13:21:00	Acclimatization	30.255		1550
2019-05-11 13:21:00	Acclimatization	30.255		1722.2
2019-05-11 13:22:00	Acclimatization	30.255		1808.3
2019-05-11 13:22:00	Acclimatization	30.255		2066.7
2019-05-11 13:23:00	Acclimatization	30.255		3444.5
2019-05-11 13:23:00	Acclimatization	30.255		1808.3
2019-05-11 13:24:00	Acclimatization	30.255		1808.3
2019-05-11 13:24:00	Acclimatization	30.154		1550
2019-05-11 13:25:00	Acclimatization	30.255		1463.9
2019-05-11 13:25:00	Acclimatization	30.154		1636.1
2019-05-11 13:26:00	Acclimatization	30.154		3100
2019-05-11 13:26:00	Acclimatization	30.154		1636.1
2019-05-11 13:27:00	Acclimatization	30.154		1259.4
2019-05-11 13:27:00	Acclimatization	30.154		1722.2
2019-05-11 13:28:00	Acclimatization	30.154		3272.2
2019-05-11 13:28:00	Acclimatization	30.154		2411.1
2019-05-11 13:29:00	Acclimatization	30.154		1205.6
2019-05-11 13:29:00	Acclimatization	30.154		1108.7
2019-05-11 13:30:00	Acclimatization	30.154		1097.9
2019-05-11 13:30:00	Acclimatization	30.154		1151.7
2019-05-11 13:31:00	Acclimatization	30.154		1248.6
2019-05-11 13:31:00	Acclimatization	30.154		1334.7
2019-05-11 13:32:00	Acclimatization	30.154		2755.6
2019-05-11 13:32:00	Acclimatization	30.154		3616.7
2019-05-11 13:33:00	Acclimatization	30.154		1334.7
2019-05-11 13:33:00	Acclimatization	30.154		861.1
2019-05-11 13:34:00	Acclimatization	30.054		785.8
2019-05-11 13:34:00	Acclimatization	30.054		882.6
2019-05-11 13:35:00	Acclimatization	30.054		1722.2
2019-05-11 13:35:00	Acclimatization	30.154		6200
2019-05-11 13:36:00	Acclimatization	30.154		6200
2019-05-11 13:36:00	Acclimatization	30.154		6200
2019-05-11 13:37:00	Acclimatization	30.255		6544.5
2019-05-11 13:37:00	Acclimatization	30.255		7233.4
2019-05-11 13:38:00	Acclimatization	30.255		7577.8
2019-05-11 13:38:00	Acclimatization	30.255		8266.7
2019-05-11 13:39:00	Acclimatization	30.255		8611.2
2019-05-11 13:39:00	Acclimatization	30.255		9644.5
2019-05-11 13:40:00	Acclimatization	30.356		10333.4
2019-05-11 13:40:00	Acclimatization	30.356		9300.1
2019-05-11 13:41:00	Acclimatization	30.356		8611.2
2019-05-11 13:41:00	Acclimatization	30.356		8611.2
2019-05-11 13:42:00	Acclimatization	30.356		11711.2
2019-05-11 13:42:00	Acclimatization	30.356		11711.2
2019-05-11 13:43:00	Acclimatization	30.457		11711.2
2019-05-11 13:43:00	Acclimatization	30.457		12400.1
2019-05-11 13:44:00	Acclimatization	30.457		12400.1
2019-05-11 13:44:00	Acclimatization	30.457		12400.1
2019-05-11 13:45:00	Acclimatization	30.457		12400.1
2019-05-11 13:45:00	Acclimatization	30.457		12400.1
2019-05-11 13:46:00	Acclimatization	30.457		13089
2019-05-11 13:46:00	Acclimatization	30.457		13089
2019-05-11 13:47:00	Acclimatization	30.457		13777.9
2019-05-11 13:47:00	Acclimatization	30.457		13777.9
2019-05-11 13:48:00	Acclimatization	30.457		14466.8
2019-05-11 13:48:00	Acclimatization	30.558		14466.8
2019-05-11 13:49:00	Acclimatization	30.457		15155.7
2019-05-11 13:49:00	Acclimatization	30.457		15844.5
2019-05-11 13:50:00	Acclimatization	30.558		16533.4
2019-05-11 13:50:00	Acclimatization	30.558		16533.4
2019-05-11 13:51:00	Acclimatization	30.558		16533.4
2019-05-11 13:51:00	Acclimatization	30.558		17222.3
2019-05-11 13:52:00	Acclimatization	30.457		3100
2019-05-11 13:52:00	Acclimatization	30.457		17911.2
2019-05-11 13:53:00	Acclimatization	30.457		19289
2019-05-11 13:53:00	Acclimatization	30.558		19289
2019-05-11 13:54:00	Acclimatization	30.558		19977.9
2019-05-11 13:54:00	Acclimatization	30.558		19977.9
2019-05-11 13:55:00	Acclimatization	30.558		20666.8
2019-05-11 13:55:00	Acclimatization	30.457		13089
2019-05-11 13:56:00	Acclimatization	30.457		17911.2
2019-05-11 13:56:00	Acclimatization	30.457		16533.4
2019-05-11 13:57:00	Acclimatization	30.457		15155.7
2019-05-11 13:57:00	Acclimatization	30.457		11022.3
2019-05-11 13:58:00	Acclimatization	30.457		8611.2
2019-05-11 13:58:00	Acclimatization	30.457		7233.4
2019-05-11 13:59:00	Acclimatization	30.356		6544.5
2019-05-11 13:59:00	Acclimatization	30.356		6200
2019-05-11 14:00:00	Acclimatization	30.255		1324
2019-05-11 14:00:00	Acclimatization	30.255		3788.9
2019-05-11 14:01:00	Acclimatization	30.255		4477.8
2019-05-11 14:01:00	Acclimatization	30.255		4133.4
2019-05-11 14:02:00	Acclimatization	30.255		3961.1
2019-05-11 14:02:00	Acclimatization	30.255		2927.8
2019-05-11 14:03:00	Acclimatization	30.255		1377.8
2019-05-11 14:03:00	Acclimatization	30.255		2927.8
2019-05-11 14:04:00	Acclimatization	30.255		2669.5
2019-05-11 14:04:00	Acclimatization	30.255		2583.4
2019-05-11 14:05:00	Acclimatization	30.255		2411.1
2019-05-11 14:05:00	Acclimatization	30.154		2583.4
2019-05-11 14:06:00	Acclimatization	30.154		1313.2
2019-05-11 14:06:00	Acclimatization	30.154		2152.8
2019-05-11 14:07:00	Acclimatization	30.154		2066.7
2019-05-11 14:07:00	Acclimatization	30.154		1980.6
2019-05-11 14:08:00	Acclimatization	30.154		1980.6
2019-05-11 14:08:00	Acclimatization	30.154		1980.6
2019-05-11 14:09:00	Acclimatization	30.154		2066.7
2019-05-11 14:09:00	Acclimatization	30.154		1980.6
2019-05-11 14:10:00	Acclimatization	30.154		1980.6
2019-05-11 14:10:00	Acclimatization	30.154		1980.6
2019-05-11 14:11:00	Acclimatization	30.154		1722.2
2019-05-11 14:11:00	Acclimatization	30.154		1894.5
2019-05-11 14:12:00	Acclimatization	30.154		1894.5
2019-05-11 14:12:00	Acclimatization	30.154		1980.6
2019-05-11 14:13:00	Acclimatization	30.154		1980.6
2019-05-11 14:13:00	Acclimatization	30.154		1894.5
2019-05-11 14:14:00	Acclimatization	30.154		2066.7
2019-05-11 14:14:00	Acclimatization	30.154		1980.6
2019-05-11 14:15:00	Acclimatization	30.154		2152.8
2019-05-11 14:15:00	Acclimatization	30.154		2152.8
2019-05-11 14:16:00	Acclimatization	30.154		2152.8
2019-05-11 14:16:00	Acclimatization	30.154		2411.1
2019-05-11 14:17:00	Acclimatization	30.154		2583.4
2019-05-11 14:17:00	Acclimatization	30.154		2927.8
2019-05-11 14:18:00	Acclimatization	30.154		3272.2
2019-05-11 14:18:00	Acclimatization	30.154		3788.9
2019-05-11 14:19:00	Acclimatization	30.255		5166.7
2019-05-11 14:19:00	Acclimatization	30.154		4477.8
2019-05-11 14:20:00	Acclimatization	30.255		3444.5
2019-05-11 14:20:00	Acclimatization	30.255		3272.2
2019-05-11 14:21:00	Acclimatization	30.255		4133.4
2019-05-11 14:21:00	Acclimatization	30.255		3616.7
2019-05-11 14:22:00	Acclimatization	30.154		1044.1
2019-05-11 14:22:00	Acclimatization	30.154		1141
2019-05-11 14:23:00	Acclimatization	30.154		1324
2019-05-11 14:23:00	Acclimatization	30.154		1377.8
2019-05-11 14:24:00	Acclimatization	30.154		2066.7
2019-05-11 14:24:00	Acclimatization	30.154		4822.3
2019-05-11 14:25:00	Acclimatization	30.154		3616.7
2019-05-11 14:25:00	Acclimatization	30.154		2238.9
2019-05-11 14:26:00	Acclimatization	30.154		1722.2
2019-05-11 14:26:00	Acclimatization	30.154		1377.8
2019-05-11 14:27:00	Acclimatization	30.154		1463.9
2019-05-11 14:27:00	Acclimatization	30.154		1463.9
2019-05-11 14:28:00	Acclimatization	30.154		1722.2
2019-05-11 14:28:00	Acclimatization	30.154		1980.6
2019-05-11 14:29:00	Acclimatization	30.154		2583.4
2019-05-11 14:29:00	Acclimatization	30.154		2152.8
2019-05-11 14:30:00	Acclimatization	30.154		1280.9
2019-05-11 14:30:00	Acclimatization	30.154		1184
2019-05-11 14:31:00	Acclimatization	30.154		1001
2019-05-11 14:31:00	Acclimatization	30.154		936.5
2019-05-11 14:32:00	Acclimatization	30.154		893.4
2019-05-11 14:32:00	Acclimatization	30.154		871.9
2019-05-11 14:33:00	Acclimatization	30.054		861.1
2019-05-11 14:33:00	Acclimatization	30.154		893.4
2019-05-11 14:34:00	Acclimatization	30.054		947.2
2019-05-11 14:34:00	Acclimatization	30.154		1033.3
2019-05-11 14:35:00	Acclimatization	30.054		1097.9
2019-05-11 14:35:00	Acclimatization	30.054		1194.8
2019-05-11 14:36:00	Acclimatization	30.054		1334.7
2019-05-11 14:36:00	Acclimatization	30.054		1550
2019-05-11 14:37:00	Acclimatization	30.054		1722.2
2019-05-11 14:37:00	Acclimatization	30.054		1808.3
2019-05-11 14:38:00	Acclimatization	30.154		2497.2
2019-05-11 14:38:00	Acclimatization	30.154		2066.7
2019-05-11 14:39:00	Acclimatization	30.154		2755.6
2019-05-11 14:39:00	Acclimatization	30.154		2497.2
2019-05-11 14:40:00	Acclimatization	30.154		2497.2
2019-05-11 14:40:00	Acclimatization	30.154		1722.2
2019-05-11 14:41:00	Acclimatization	30.154		1237.9
2019-05-11 14:41:00	Acclimatization	30.154		1087.2
2019-05-11 14:42:00	Acclimatization	30.054		871.9
2019-05-11 14:42:00	Acclimatization	30.054		570.5
2019-05-11 14:43:00	Acclimatization	30.054		527.4
2019-05-11 14:43:00	Acclimatization	30.054		484.4
2019-05-11 14:44:00	Acclimatization	30.054		441.3
2019-05-11 14:44:00	Acclimatization	30.054		452.1
2019-05-11 14:45:00	Acclimatization	30.054		452.1
2019-05-11 14:45:00	Acclimatization	30.054		473.6
2019-05-11 14:46:00	Acclimatization	30.054		495.1
2019-05-11 14:46:00	Acclimatization	29.953		559.7
2019-05-11 14:47:00	Acclimatization	29.953		602.8
2019-05-11 14:47:00	Acclimatization	29.953		731.9
2019-05-11 14:48:00	Acclimatization	29.953		871.9
2019-05-11 14:48:00	Acclimatization	29.953		1194.8
2019-05-11 14:49:00	Acclimatization	29.953		1377.8
2019-05-11 14:49:00	Acclimatization	29.953		1463.9
2019-05-11 14:50:00	Acclimatization	29.953		1227.1
2019-05-11 14:50:00	Acclimatization	29.953		1044.1
2019-05-11 14:51:00	Acclimatization	29.953		1377.8
2019-05-11 14:51:00	Acclimatization	29.953		1356.3
2019-05-11 14:52:00	Acclimatization	29.953		1302.4
2019-05-11 14:52:00	Acclimatization	29.953		1237.9
2019-05-11 14:53:00	Acclimatization	29.953		1184
2019-05-11 14:53:00	Acclimatization	29.953		1141
2019-05-11 14:54:00	Acclimatization	29.953		1119.5
2019-05-11 14:54:00	Acclimatization	29.953		1097.9
2019-05-11 14:55:00	Acclimatization	29.953		1087.2
2019-05-11 14:55:00	Acclimatization	29.953		1076.4
2019-05-11 14:56:00	Acclimatization	29.953		1065.6
2019-05-11 14:56:00	Acclimatization	29.953		1087.2
2019-05-11 14:57:00	Acclimatization	29.953		1076.4
2019-05-11 14:57:00	Acclimatization	29.953		1065.6
2019-05-11 14:58:00	Acclimatization	29.953		1065.6
2019-05-11 14:58:00	Acclimatization	29.953		1065.6
2019-05-11 14:59:00	Acclimatization	29.953		1130.2
2019-05-11 14:59:00	Acclimatization	29.953		1097.9
2019-05-11 15:00:00	Acclimatization	29.953		1097.9
2019-05-11 15:00:00	Acclimatization	29.953		1119.5
2019-05-11 15:01:00	Acclimatization	29.953		1119.5
2019-05-11 15:01:00	Acclimatization	29.953		1130.2
2019-05-11 15:02:00	Acclimatization	29.953		1130.2
2019-05-11 15:02:00	Acclimatization	29.953		1130.2
2019-05-11 15:03:00	Acclimatization	29.953		850.4
2019-05-11 15:03:00	Acclimatization	29.953		1205.6
2019-05-11 15:04:00	Acclimatization	29.953		1173.3
2019-05-11 15:04:00	Acclimatization	29.953		1141
2019-05-11 15:05:00	Acclimatization	29.953		1141
2019-05-11 15:05:00	Acclimatization	29.953		1141
2019-05-11 15:06:00	Acclimatization	29.953		1151.7
2019-05-11 15:06:00	Acclimatization	29.953		1162.5
2019-05-11 15:07:00	Acclimatization	29.953		1194.8
2019-05-11 15:07:00	Acclimatization	29.953		1216.3
2019-05-11 15:08:00	Acclimatization	29.953		1270.1
2019-05-11 15:08:00	Acclimatization	29.953		1324
2019-05-11 15:09:00	Acclimatization	29.953		1324
2019-05-11 15:09:00	Acclimatization	29.953		1377.8
2019-05-11 15:10:00	Acclimatization	29.953		1463.9
2019-05-11 15:10:00	Acclimatization	29.953		1550
2019-05-11 15:11:00	Acclimatization	29.953		1550
2019-05-11 15:11:00	Acclimatization	29.953		1463.9
2019-05-11 15:12:00	Acclimatization	29.953		1216.3
2019-05-11 15:12:00	Acclimatization	29.953		828.8
2019-05-11 15:13:00	Acclimatization	29.953		1130.2
2019-05-11 15:13:00	Acclimatization	29.953		1463.9
2019-05-11 15:14:00	Acclimatization	29.953		1636.1
2019-05-11 15:14:00	Acclimatization	29.953		1636.1
2019-05-11 15:15:00	Acclimatization	29.953		968.8
2019-05-11 15:15:00	Acclimatization	29.953		1808.3
2019-05-11 15:16:00	Acclimatization	29.953		1722.2
2019-05-11 15:16:00	Acclimatization	29.953		1894.5
2019-05-11 15:17:00	Acclimatization	29.953		1894.5
2019-05-11 15:17:00	Acclimatization	29.953		1808.3
2019-05-11 15:18:00	Acclimatization	29.953		1894.5
2019-05-11 15:18:00	Acclimatization	29.953		1894.5
2019-05-11 15:19:00	Acclimatization	29.953		1894.5
2019-05-11 15:19:00	Acclimatization	29.953		1980.6
2019-05-11 15:20:00	Acclimatization	29.953		1980.6
2019-05-11 15:20:00	Acclimatization	29.953		2066.7
2019-05-11 15:21:00	Acclimatization	30.054		2152.8
2019-05-11 15:21:00	Acclimatization	29.953		2238.9
2019-05-11 15:22:00	Acclimatization	30.054		2411.1
2019-05-11 15:22:00	Acclimatization	30.054		2411.1
2019-05-11 15:23:00	Acclimatization	30.054		2411.1
2019-05-11 15:23:00	Acclimatization	30.054		2497.2
2019-05-11 15:24:00	Acclimatization	30.054		2497.2
2019-05-11 15:24:00	Acclimatization	30.054		2497.2
2019-05-11 15:25:00	Acclimatization	30.054		2669.5
2019-05-11 15:25:00	Acclimatization	30.054		2669.5
2019-05-11 15:26:00	Acclimatization	30.054		2238.9
2019-05-11 15:26:00	Acclimatization	30.054		2927.8
2019-05-11 15:27:00	Acclimatization	30.054		3100
2019-05-11 15:27:00	Acclimatization	30.054		3272.2
2019-05-11 15:28:00	Acclimatization	30.054		3616.7
2019-05-11 15:28:00	Acclimatization	30.054		3961.1
2019-05-11 15:29:00	Acclimatization	30.154		4477.8
2019-05-11 15:29:00	Acclimatization	30.054		3100
2019-05-11 15:30:00	Acclimatization	30.154		5511.1
2019-05-11 15:30:00	Acclimatization	30.154		7233.4
2019-05-11 15:31:00	Acclimatization	30.154		2238.9
2019-05-11 15:31:00	Acclimatization	30.154		12400.1
2019-05-11 15:32:00	Acclimatization	30.255		13089
2019-05-11 15:32:00	Acclimatization	30.255		13777.9
2019-05-11 15:33:00	Acclimatization	30.356		14466.8
2019-05-11 15:33:00	Acclimatization	30.356		13777.9
2019-05-11 15:34:00	Acclimatization	30.457		14466.8
2019-05-11 15:34:00	Acclimatization	30.457		13777.9
2019-05-11 15:35:00	Acclimatization	30.457		13777.9
2019-05-11 15:35:00	Acclimatization	30.457		14466.8
2019-05-11 15:36:00	Acclimatization	30.457		13777.9
2019-05-11 15:36:00	Acclimatization	30.558		14466.8
2019-05-11 15:37:00	Acclimatization	30.558		14466.8
2019-05-11 15:37:00	Acclimatization	30.558		14466.8
2019-05-11 15:38:00	Acclimatization	30.558		14466.8
2019-05-11 15:38:00	Acclimatization	30.558		14466.8
2019-05-11 15:39:00	Acclimatization	30.558		14466.8
2019-05-11 15:39:00	Acclimatization	30.558		14466.8
2019-05-11 15:40:00	Acclimatization	30.558		14466.8
2019-05-11 15:40:00	Acclimatization	30.558		14466.8
2019-05-11 15:41:00	Acclimatization	30.558		14466.8
2019-05-11 15:41:00	Acclimatization	30.558		14466.8
2019-05-11 15:42:00	Acclimatization	30.558		14466.8
2019-05-11 15:42:00	Acclimatization	30.558		15155.7
2019-05-11 15:43:00	Acclimatization	30.558		14466.8
2019-05-11 15:43:00	Acclimatization	30.558		14466.8
2019-05-11 15:44:00	Acclimatization	30.558		14466.8
2019-05-11 15:44:00	Acclimatization	30.558		14466.8
2019-05-11 15:45:00	Acclimatization	30.558		14466.8
2019-05-11 15:45:00	Acclimatization	30.558		13777.9
2019-05-11 15:46:00	Acclimatization	30.558		14466.8
2019-05-11 15:46:00	Acclimatization	30.558		14466.8
2019-05-11 15:47:00	Acclimatization	30.558		14466.8
2019-05-11 15:47:00	Acclimatization	30.558		13777.9
2019-05-11 15:48:00	Acclimatization	30.558		13777.9
2019-05-11 15:48:00	Acclimatization	30.558		13777.9
2019-05-11 15:49:00	Acclimatization	30.558		8611.2
2019-05-11 15:49:00	Acclimatization	30.457		14466.8
2019-05-11 15:50:00	Acclimatization	30.558		13777.9
2019-05-11 15:50:00	Acclimatization	30.558		13089
2019-05-11 15:51:00	Acclimatization	30.558		13089
2019-05-11 15:51:00	Acclimatization	30.558		13089
2019-05-11 15:52:00	Acclimatization	30.558		12400.1
2019-05-11 15:52:00	Acclimatization	30.558		12400.1
2019-05-11 15:53:00	Acclimatization	30.558		12400.1
2019-05-11 15:53:00	Acclimatization	30.457		9644.5
2019-05-11 15:54:00	Acclimatization	30.457		11711.2
2019-05-11 15:54:00	Acclimatization	30.457		13089
2019-05-11 15:55:00	Acclimatization	30.457		7233.4
2019-05-11 15:55:00	Acclimatization	30.457		12400.1
2019-05-11 15:56:00	Acclimatization	30.457		13089
2019-05-11 15:56:00	Acclimatization	30.457		13089
2019-05-11 15:57:00	Acclimatization	30.457		12400.1
2019-05-11 15:57:00	Acclimatization	30.457		3788.9
2019-05-11 15:58:00	Acclimatization	30.457		10333.4
2019-05-11 15:58:00	Acclimatization	30.457		10333.4
2019-05-11 15:59:00	Acclimatization	30.356		1377.8
2019-05-11 15:59:00	Acclimatization	30.255		871.9
2019-05-11 16:00:00	Acclimatization	30.255		828.8
2019-05-11 16:00:00	Acclimatization	30.154		893.4
2019-05-11 16:01:00	Acclimatization	30.154		12400.1
2019-05-11 16:01:00	Acclimatization	30.154		1001
2019-05-11 16:02:00	Acclimatization	30.154		1377.8
2019-05-11 16:02:00	Acclimatization	30.154		3788.9
2019-05-11 16:03:00	Acclimatization	30.054		742.7
2019-05-11 16:03:00	Acclimatization	30.054		958
2019-05-11 16:04:00	Acclimatization	30.054		1808.3
2019-05-11 16:04:00	Acclimatization	30.054		6544.5
2019-05-11 16:05:00	Acclimatization	30.054		5166.7
2019-05-11 16:05:00	Acclimatization	30.154		7577.8
2019-05-11 16:06:00	Acclimatization	30.154		8611.2
2019-05-11 16:06:00	Acclimatization	30.255		8266.7
2019-05-11 16:07:00	Acclimatization	30.255		8266.7
2019-05-11 16:07:00	Acclimatization	30.255		8266.7
2019-05-11 16:08:00	Acclimatization	30.255		8266.7
2019-05-11 16:08:00	Acclimatization	30.255		8266.7
2019-05-11 16:09:00	Acclimatization	30.255		8266.7
2019-05-11 16:09:00	Acclimatization	30.255		8266.7
2019-05-11 16:10:00	Acclimatization	30.255		8266.7
2019-05-11 16:10:00	Acclimatization	30.255		7577.8
2019-05-11 16:11:00	Acclimatization	30.255		7577.8
2019-05-11 16:11:00	Acclimatization	30.255		7577.8
2019-05-11 16:12:00	Acclimatization	30.255		7577.8
2019-05-11 16:12:00	Acclimatization	30.255		7233.4
2019-05-11 16:13:00	Acclimatization	30.255		6200
2019-05-11 16:13:00	Acclimatization	30.154		2927.8
2019-05-11 16:14:00	Acclimatization	30.255		6544.5
2019-05-11 16:14:00	Acclimatization	30.255		6544.5
2019-05-11 16:15:00	Acclimatization	30.255		6544.5
2019-05-11 16:15:00	Acclimatization	30.255		6544.5
2019-05-11 16:16:00	Acclimatization	30.255		6544.5
2019-05-11 16:16:00	Acclimatization	30.255		6544.5
2019-05-11 16:17:00	Acclimatization	30.255		6544.5
2019-05-11 16:17:00	Acclimatization	30.154		1302.4
2019-05-11 16:18:00	Acclimatization	30.154		1808.3
2019-05-11 16:18:00	Acclimatization	30.054		5166.7
2019-05-11 16:19:00	Acclimatization	30.054		1205.6
2019-05-11 16:19:00	Acclimatization	30.054		925.7
2019-05-11 16:20:00	Acclimatization	30.054		5511.1
2019-05-11 16:20:00	Acclimatization	30.154		5511.1
2019-05-11 16:21:00	Acclimatization	30.054		5511.1
2019-05-11 16:21:00	Acclimatization	30.154		5166.7
2019-05-11 16:22:00	Acclimatization	30.054		5166.7
2019-05-11 16:22:00	Acclimatization	30.154		5511.1
2019-05-11 16:23:00	Acclimatization	30.154		4305.6
2019-05-11 16:23:00	Acclimatization	30.054		1636.1
2019-05-11 16:24:00	Acclimatization	30.054		624.3
2019-05-11 16:24:00	Acclimatization	30.054		2755.6
2019-05-11 16:25:00	Acclimatization	30.054		5511.1
2019-05-11 16:25:00	Acclimatization	30.054		5338.9
2019-05-11 16:26:00	Acclimatization	30.054		5511.1
2019-05-11 16:26:00	Acclimatization	30.054		5511.1
2019-05-11 16:27:00	Acclimatization	30.054		5166.7
2019-05-11 16:27:00	Acclimatization	30.054		5166.7
2019-05-11 16:28:00	Acclimatization	30.054		968.8
2019-05-11 16:28:00	Acclimatization	30.054		968.8
2019-05-11 16:29:00	Acclimatization	30.054		5511.1
2019-05-11 16:29:00	Acclimatization	30.054		5166.7
2019-05-11 16:30:00	Acclimatization	30.054		5166.7
2019-05-11 16:30:00	Acclimatization	30.054		5338.9
2019-05-11 16:31:00	Acclimatization	30.054		5338.9
2019-05-11 16:31:00	Acclimatization	30.054		5166.7
2019-05-11 16:32:00	Acclimatization	30.054		4994.5
2019-05-11 16:32:00	Acclimatization	30.054		4305.6
2019-05-11 16:33:00	Acclimatization	30.054		3961.1
2019-05-11 16:33:00	Acclimatization	29.953		947.2
2019-05-11 16:34:00	Acclimatization	29.953		742.7
2019-05-11 16:34:00	Acclimatization	29.953		678.1
2019-05-11 16:35:00	Acclimatization	29.953		710.4
2019-05-11 16:35:00	Acclimatization	29.953		1076.4
2019-05-11 16:36:00	Acclimatization	29.953		3788.9
2019-05-11 16:36:00	Acclimatization	29.953		516.7
2019-05-11 16:37:00	Acclimatization	29.853		376.7
2019-05-11 16:37:00	Acclimatization	29.853		333.7
2019-05-11 16:38:00	Acclimatization	29.853		312.2
2019-05-11 16:38:00	Acclimatization	29.853		301.4
2019-05-11 16:39:00	Acclimatization	29.853		290.6
2019-05-11 16:39:00	Acclimatization	29.853		301.4
2019-05-11 16:40:00	Acclimatization	29.853		290.6
2019-05-11 16:40:00	Acclimatization	29.853		301.4
2019-05-11 16:41:00	Acclimatization	29.853		387.5
2019-05-11 16:41:00	Acclimatization	29.853		516.7
2019-05-11 16:42:00	Acclimatization	29.853		656.6
2019-05-11 16:42:00	Acclimatization	29.853		3272.2
2019-05-11 16:43:00	Acclimatization	29.853		3100
2019-05-11 16:43:00	Acclimatization	29.853		3100
2019-05-11 16:44:00	Acclimatization	29.853		3616.7
2019-05-11 16:44:00	Acclimatization	29.853		441.3
2019-05-11 16:45:00	Acclimatization	29.853		1463.9
2019-05-11 16:45:00	Acclimatization	29.853		839.6
2019-05-11 16:46:00	Acclimatization	29.853		516.7
2019-05-11 16:46:00	Acclimatization	29.752		2238.9
2019-05-11 16:47:00	Acclimatization	29.853		3616.7
2019-05-11 16:47:00	Acclimatization	29.853		3444.5
2019-05-11 16:48:00	Acclimatization	29.853		3444.5
2019-05-11 16:48:00	Acclimatization	29.853		3272.2
2019-05-11 16:49:00	Acclimatization	29.853		3272.2
2019-05-11 16:49:00	Acclimatization	29.853		925.7
2019-05-11 16:50:00	Acclimatization	29.853		3100
2019-05-11 16:50:00	Acclimatization	29.853		3100
2019-05-11 16:51:00	Acclimatization	29.853		3100
2019-05-11 16:51:00	Acclimatization	29.853		3100
2019-05-11 16:52:00	Acclimatization	29.853		3100
2019-05-11 16:52:00	Acclimatization	29.853		2927.8
2019-05-11 16:53:00	Acclimatization	29.853		2927.8
2019-05-11 16:53:00	Acclimatization	29.752		2927.8
2019-05-11 16:54:00	Acclimatization	29.752		2927.8
2019-05-11 16:54:00	Acclimatization	29.752		2927.8
2019-05-11 16:55:00	Acclimatization	29.752		2755.6
2019-05-11 16:55:00	Acclimatization	29.752		2755.6
2019-05-11 16:56:00	Acclimatization	29.752		2755.6
2019-05-11 16:56:00	Acclimatization	29.752		2497.2
2019-05-11 16:57:00	Acclimatization	29.752		1980.6
2019-05-11 16:57:00	Acclimatization	29.752		1334.7
2019-05-11 16:58:00	Acclimatization	29.752		904.2
2019-05-11 16:58:00	Acclimatization	29.652		624.3
2019-05-11 16:59:00	Acclimatization	29.652		1162.5
2019-05-11 16:59:00	Acclimatization	29.652		742.7
2019-05-11 17:00:00	Acclimatization	29.652		796.5
2019-05-11 17:00:00	Acclimatization	29.652		430.6
2019-05-11 17:01:00	Acclimatization	29.652		312.2
2019-05-11 17:01:00	Acclimatization	29.652		290.6
2019-05-11 17:02:00	Acclimatization	29.652		279.9
2019-05-11 17:02:00	Acclimatization	29.652		269.1
2019-05-11 17:03:00	Acclimatization	29.652		258.3
2019-05-11 17:03:00	Acclimatization	29.652		258.3
2019-05-11 17:04:00	Acclimatization	29.652		247.6
2019-05-11 17:04:00	Acclimatization	29.652		247.6
2019-05-11 17:05:00	Acclimatization	29.652		236.8
2019-05-11 17:05:00	Acclimatization	29.652		236.8
2019-05-11 17:06:00	Acclimatization	29.652		236.8
2019-05-11 17:06:00	Acclimatization	29.652		226
2019-05-11 17:07:00	Acclimatization	29.652		215.3
2019-05-11 17:07:00	Acclimatization	29.652		215.3
2019-05-11 17:08:00	Acclimatization	29.652		204.5
2019-05-11 17:08:00	Acclimatization	29.652		193.8
2019-05-11 17:09:00	Acclimatization	29.552		183
2019-05-11 17:09:00	Acclimatization	29.552		172.2
2019-05-11 17:10:00	Acclimatization	29.552		161.5
2019-05-11 17:10:00	Acclimatization	29.552		139.9
2019-05-11 17:11:00	Acclimatization	29.552		129.2
2019-05-11 17:11:00	Acclimatization	29.552		107.6
2019-05-11 17:12:00	Acclimatization	29.552		86.1
2019-05-11 17:12:00	Acclimatization	29.552		75.3
2019-05-11 17:13:00	Acclimatization	29.552		64.6
2019-05-11 17:13:00	Acclimatization	29.552		64.6
2019-05-11 17:14:00	Acclimatization	29.552		53.8
2019-05-11 17:14:00	Acclimatization	29.552		43.1
2019-05-11 17:15:00	Acclimatization	29.552		43.1
2019-05-11 17:15:00	Acclimatization	29.552		43.1
2019-05-11 17:16:00	Acclimatization	29.552		43.1
2019-05-11 17:16:00	Acclimatization	29.552		43.1
2019-05-11 17:17:00	Acclimatization	29.552		43.1
2019-05-11 17:17:00	Acclimatization	29.552		43.1
2019-05-11 17:18:00	Acclimatization	29.452		43.1
2019-05-11 17:18:00	Acclimatization	29.452		43.1
2019-05-11 17:19:00	Acclimatization	29.452		43.1
2019-05-11 17:19:00	Acclimatization	29.452		43.1
2019-05-11 17:20:00	Acclimatization	29.452		43.1
2019-05-11 17:20:00	Acclimatization	29.452		43.1
2019-05-11 17:21:00	Acclimatization	29.452		43.1
2019-05-11 17:21:00	Acclimatization	29.452		43.1
2019-05-11 17:22:00	Acclimatization	29.452		43.1
2019-05-11 17:22:00	Acclimatization	29.452		43.1
2019-05-11 17:23:00	Acclimatization	29.452		43.1
2019-05-11 17:23:00	Acclimatization	29.452		53.8
2019-05-11 17:24:00	Acclimatization	29.452		43.1
2019-05-11 17:24:00	Acclimatization	29.452		43.1
2019-05-11 17:25:00	Acclimatization	29.452		43.1
2019-05-11 17:25:00	Acclimatization	29.452		43.1
2019-05-11 17:26:00	Acclimatization	29.452		32.3
2019-05-11 17:26:00	Acclimatization	29.452		32.3
2019-05-11 17:27:00	Acclimatization	29.452		32.3
2019-05-11 17:27:00	Acclimatization	29.452		21.5
2019-05-11 17:28:00	Acclimatization	29.452		21.5
2019-05-11 17:28:00	Acclimatization	29.452		21.5
2019-05-11 17:29:00	Acclimatization	29.452		21.5
2019-05-11 17:29:00	Acclimatization	29.452		10.8
2019-05-11 17:30:00	Acclimatization	29.452		10.8
2019-05-11 17:30:00	Acclimatization	29.452		10.8
2019-05-11 17:31:00	Acclimatization	29.352		10.8
2019-05-11 17:31:00	Acclimatization	29.352		0
2019-05-11 17:32:00	Acclimatization	29.352		0
2019-05-11 17:32:00	Acclimatization	29.352		0
2019-05-11 17:33:00	Acclimatization	29.352		0
2019-05-11 17:33:00	Acclimatization	29.352		0
2019-05-11 17:34:00	Acclimatization	29.352		0
2019-05-11 17:34:00	Acclimatization	29.352		0
2019-05-11 17:35:00	Acclimatization	29.352		0
2019-05-11 17:35:00	Acclimatization	29.352		0
2019-05-11 17:36:00	Acclimatization	29.352		0
2019-05-11 17:36:00	Acclimatization	29.352		0
2019-05-11 17:37:00	Acclimatization	29.352		0
2019-05-11 17:37:00	Acclimatization	29.352		0
2019-05-11 17:38:00	Acclimatization	29.352		0
2019-05-11 17:38:00	Acclimatization	29.352		0
2019-05-11 17:39:00	Acclimatization	29.352		0
2019-05-11 17:39:00	Acclimatization	29.352		0
2019-05-11 17:40:00	Acclimatization	29.252		0
2019-05-11 17:40:00	Acclimatization	29.252		0
2019-05-11 17:41:00	Acclimatization	29.252		0
2019-05-11 17:41:00	Acclimatization	29.252		0
2019-05-11 17:42:00	Acclimatization	29.252		0
2019-05-11 17:42:00	Acclimatization	29.252		0
2019-05-11 17:43:00	Acclimatization	29.252		0
2019-05-11 17:43:00	Acclimatization	29.252		0
2019-05-11 17:44:00	Acclimatization	29.252		0
2019-05-11 17:44:00	Acclimatization	29.252		0
2019-05-11 17:45:00	Acclimatization	29.252		0
2019-05-11 17:45:00	Acclimatization	29.252		0
2019-05-11 17:46:00	Acclimatization	29.252		0
2019-05-11 17:46:00	Acclimatization	29.252		0
2019-05-11 17:47:00	Acclimatization	29.252		0
2019-05-11 17:47:00	Acclimatization	29.252		0
2019-05-11 17:48:00	Acclimatization	29.252		0
2019-05-11 17:48:00	Acclimatization	29.252		0
2019-05-11 17:49:00	Acclimatization	29.252		0
2019-05-11 17:49:00	Acclimatization	29.252		0
2019-05-11 17:50:00	Acclimatization	29.252		0
2019-05-11 17:50:00	Acclimatization	29.252		0
2019-05-11 17:51:00	Acclimatization	29.252		0
2019-05-11 17:51:00	Acclimatization	29.252		0
2019-05-11 17:52:00	Acclimatization	29.252		0
2019-05-11 17:52:00	Acclimatization	29.252		0
2019-05-11 17:53:00	Acclimatization	29.252		0
2019-05-11 17:53:00	Acclimatization	29.252		0
2019-05-11 17:54:00	Acclimatization	29.252		0
2019-05-11 17:54:00	Acclimatization	29.152		0
2019-05-11 17:55:00	Acclimatization	29.252		0
2019-05-11 17:55:00	Acclimatization	29.252		0
2019-05-11 17:56:00	Acclimatization	29.252		0
2019-05-11 17:56:00	Acclimatization	29.152		0
2019-05-11 17:57:00	Acclimatization	29.252		0
2019-05-11 17:57:00	Acclimatization	29.152		0
2019-05-11 17:58:00	Acclimatization	29.152		0
2019-05-11 17:58:00	Acclimatization	29.252		0
2019-05-11 17:59:00	Acclimatization	29.152		0
2019-05-11 17:59:00	Acclimatization	29.152		0
2019-05-11 18:00:00	Acclimatization	29.152		0
2019-05-11 18:00:00	Acclimatization	29.152		0
2019-05-11 18:01:00	Acclimatization	29.152		0
2019-05-11 18:01:00	Acclimatization	29.152		0
2019-05-11 18:02:00	Acclimatization	29.152		0
2019-05-11 18:02:00	Acclimatization	29.152		0
2019-05-11 18:03:00	Acclimatization	29.152		0
2019-05-11 18:03:00	Acclimatization	29.152		0
2019-05-11 18:04:00	Acclimatization	29.152		0
2019-05-11 18:04:00	Acclimatization	29.152		0
2019-05-11 18:05:00	Acclimatization	29.152		0
2019-05-11 18:05:00	Acclimatization	29.152		0
2019-05-11 18:06:00	Acclimatization	29.152		0
2019-05-11 18:06:00	Acclimatization	29.152		0
2019-05-11 18:07:00	Acclimatization	29.152		0
2019-05-11 18:07:00	Acclimatization	29.152		0
2019-05-11 18:08:00	Acclimatization	29.152		0
2019-05-11 18:08:00	Acclimatization	29.152		0
2019-05-11 18:09:00	Acclimatization	29.152		0
2019-05-11 18:09:00	Acclimatization	29.152		0
2019-05-11 18:10:00	Acclimatization	29.152		0
2019-05-11 18:10:00	Acclimatization	29.152		0
2019-05-11 18:11:00	Acclimatization	29.152		0
2019-05-11 18:11:00	Acclimatization	29.152		0
2019-05-11 18:12:00	Acclimatization	29.152		0
2019-05-11 18:12:00	Acclimatization	29.152		0
2019-05-11 18:13:00	Acclimatization	29.152		0
2019-05-11 18:13:00	Acclimatization	29.152		0
2019-05-11 18:14:00	Acclimatization	29.152		0
2019-05-11 18:14:00	Acclimatization	29.152		0
2019-05-11 18:15:00	Acclimatization	29.152		0
2019-05-11 18:15:00	Acclimatization	29.152		0
2019-05-11 18:16:00	Acclimatization	29.152		0
2019-05-11 18:16:00	Acclimatization	29.152		0
2019-05-11 18:17:00	Acclimatization	29.152		0
2019-05-11 18:17:00	Acclimatization	29.152		0
2019-05-11 18:18:00	Acclimatization	29.152		0
2019-05-11 18:18:00	Acclimatization	29.152		0
2019-05-11 18:19:00	Acclimatization	29.152		0
2019-05-11 18:19:00	Acclimatization	29.152		0
2019-05-11 18:20:00	Acclimatization	29.152		0
2019-05-11 18:20:00	Acclimatization	29.152		0
2019-05-11 18:21:00	Acclimatization	29.053		0
2019-05-11 18:21:00	Acclimatization	29.152		0
2019-05-11 18:22:00	Acclimatization	29.152		0
2019-05-11 18:22:00	Acclimatization	29.152		0
2019-05-11 18:23:00	Acclimatization	29.053		0
2019-05-11 18:23:00	Acclimatization	29.152		0
2019-05-11 18:24:00	Acclimatization	29.053		0
2019-05-11 18:24:00	Acclimatization	29.152		0
2019-05-11 18:25:00	Acclimatization	29.152		0
2019-05-11 18:25:00	Acclimatization	29.053		0
2019-05-11 18:26:00	Acclimatization	29.053		0
2019-05-11 18:26:00	Acclimatization	29.152		0
2019-05-11 18:27:00	Acclimatization	29.152		0
2019-05-11 18:27:00	Acclimatization	29.053		0
2019-05-11 18:28:00	Acclimatization	29.053		0
2019-05-11 18:28:00	Acclimatization	29.053		0
2019-05-11 18:29:00	Acclimatization	29.053		0
2019-05-11 18:29:00	Acclimatization	29.053		0
2019-05-11 18:30:00	Acclimatization	29.053		0
2019-05-11 18:30:00	Acclimatization	29.053		0
2019-05-11 18:31:00	Acclimatization	29.053		0
2019-05-11 18:31:00	Acclimatization	29.053		0
2019-05-11 18:32:00	Acclimatization	29.053		0
2019-05-11 18:32:00	Acclimatization	29.053		0
2019-05-11 18:33:00	Acclimatization	29.053		0
2019-05-11 18:33:00	Acclimatization	29.053		0
2019-05-11 18:34:00	Acclimatization	29.053		0
2019-05-11 18:34:00	Acclimatization	29.053		0
2019-05-11 18:35:00	Acclimatization	29.053		0
2019-05-11 18:35:00	Acclimatization	29.053		0
2019-05-11 18:36:00	Acclimatization	29.053		0
2019-05-11 18:36:00	Acclimatization	29.053		0
2019-05-11 18:37:00	Acclimatization	29.053		0
2019-05-11 18:37:00	Acclimatization	29.053		0
2019-05-11 18:38:00	Acclimatization	29.053		0
2019-05-11 18:38:00	Acclimatization	29.053		0
2019-05-11 18:39:00	Acclimatization	29.053		0
2019-05-11 18:39:00	Acclimatization	29.053		0
2019-05-11 18:40:00	Acclimatization	29.053		0
2019-05-11 18:40:00	Acclimatization	29.053		0
2019-05-11 18:41:00	Acclimatization	29.053		0
2019-05-11 18:41:00	Acclimatization	29.053		0
2019-05-11 18:42:00	Acclimatization	29.053		0
2019-05-11 18:42:00	Acclimatization	29.053		0
2019-05-11 18:43:00	Acclimatization	29.053		0
2019-05-11 18:43:00	Acclimatization	29.053		0
2019-05-11 18:44:00	Acclimatization	29.053		0
2019-05-11 18:44:00	Acclimatization	29.053		0
2019-05-11 18:45:00	Acclimatization	29.053		0
2019-05-11 18:45:00	Acclimatization	29.053		0
2019-05-11 18:46:00	Acclimatization	29.053		0
2019-05-11 18:46:00	Acclimatization	29.053		0
2019-05-11 18:47:00	Acclimatization	29.053		0
2019-05-11 18:47:00	Acclimatization	29.053		0
2019-05-11 18:48:00	Acclimatization	29.053		0
2019-05-11 18:48:00	Acclimatization	29.053		0
2019-05-11 18:49:00	Acclimatization	29.053		0
2019-05-11 18:49:00	Acclimatization	29.053		0
2019-05-11 18:50:00	Acclimatization	29.053		0
2019-05-11 18:50:00	Acclimatization	29.053		0
2019-05-11 18:51:00	Acclimatization	29.053		0
2019-05-11 18:51:00	Acclimatization	29.053		0
2019-05-11 18:52:00	Acclimatization	29.053		0
2019-05-11 18:52:00	Acclimatization	29.053		0
2019-05-11 18:53:00	Acclimatization	29.053		0
2019-05-11 18:53:00	Acclimatization	29.053		0
2019-05-11 18:54:00	Acclimatization	29.053		0
2019-05-11 18:54:00	Acclimatization	29.053		0
2019-05-11 18:55:00	Acclimatization	28.953		0
2019-05-11 18:55:00	Acclimatization	28.953		0
2019-05-11 18:56:00	Acclimatization	29.053		0
2019-05-11 18:56:00	Acclimatization	28.953		0
2019-05-11 18:57:00	Acclimatization	28.953		0
2019-05-11 18:57:00	Acclimatization	28.953		0
2019-05-11 18:58:00	Acclimatization	28.953		0
2019-05-11 18:58:00	Acclimatization	28.953		0
2019-05-11 18:59:00	Acclimatization	28.953		0
2019-05-11 18:59:00	Acclimatization	28.953		0
2019-05-11 19:00:00	Acclimatization	28.953		0
2019-05-11 19:00:00	Acclimatization	28.953		0
2019-05-11 19:01:00	Acclimatization	28.953		0
2019-05-11 19:01:00	Acclimatization	28.953		0
2019-05-11 19:02:00	Acclimatization	28.953		0
2019-05-11 19:02:00	Acclimatization	28.953		0
2019-05-11 19:03:00	Acclimatization	28.953		0
2019-05-11 19:03:00	Acclimatization	28.953		0
2019-05-11 19:04:00	Acclimatization	28.953		0
2019-05-11 19:04:00	Acclimatization	28.953		0
2019-05-11 19:05:00	Acclimatization	28.953		0
2019-05-11 19:05:00	Acclimatization	28.953		0
2019-05-11 19:06:00	Acclimatization	28.953		0
2019-05-11 19:06:00	Acclimatization	28.953		0
2019-05-11 19:07:00	Acclimatization	28.953		0
2019-05-11 19:07:00	Acclimatization	28.953		0
2019-05-11 19:08:00	Acclimatization	28.953		0
2019-05-11 19:08:00	Acclimatization	28.953		0
2019-05-11 19:09:00	Acclimatization	28.953		0
2019-05-11 19:09:00	Acclimatization	28.953		0
2019-05-11 19:10:00	Acclimatization	28.953		0
2019-05-11 19:10:00	Acclimatization	28.953		0
2019-05-11 19:11:00	Acclimatization	28.953		0
2019-05-11 19:11:00	Acclimatization	28.953		0
2019-05-11 19:12:00	Acclimatization	28.953		0
2019-05-11 19:12:00	Acclimatization	28.953		0
2019-05-11 19:13:00	Acclimatization	28.953		0
2019-05-11 19:13:00	Acclimatization	28.953		0
2019-05-11 19:14:00	Acclimatization	28.953		0
2019-05-11 19:14:00	Acclimatization	28.953		0
2019-05-11 19:15:00	Acclimatization	28.953		0
2019-05-11 19:15:00	Acclimatization	28.953		0
2019-05-11 19:16:00	Acclimatization	28.953		0
2019-05-11 19:16:00	Acclimatization	28.953		0
2019-05-11 19:17:00	Acclimatization	28.953		0
2019-05-11 19:17:00	Acclimatization	28.953		0
2019-05-11 19:18:00	Acclimatization	28.953		0
2019-05-11 19:18:00	Acclimatization	28.953		0
2019-05-11 19:19:00	Acclimatization	28.953		0
2019-05-11 19:19:00	Acclimatization	28.953		0
2019-05-11 19:20:00	Acclimatization	28.953		0
2019-05-11 19:20:00	Acclimatization	28.953		0
2019-05-11 19:21:00	Acclimatization	28.953		0
2019-05-11 19:21:00	Acclimatization	28.953		0
2019-05-11 19:22:00	Acclimatization	28.953		0
2019-05-11 19:22:00	Acclimatization	28.953		0
2019-05-11 19:23:00	Acclimatization	28.953		0
2019-05-11 19:23:00	Acclimatization	28.953		0
2019-05-11 19:24:00	Acclimatization	28.953		0
2019-05-11 19:24:00	Acclimatization	28.853		0
2019-05-11 19:25:00	Acclimatization	28.853		0
2019-05-11 19:25:00	Acclimatization	28.853		0
2019-05-11 19:26:00	Acclimatization	28.853		0
2019-05-11 19:26:00	Acclimatization	28.853		0
2019-05-11 19:27:00	Acclimatization	28.853		0
2019-05-11 19:27:00	Acclimatization	28.853		0
2019-05-11 19:28:00	Acclimatization	28.853		0
2019-05-11 19:28:00	Acclimatization	28.853		0
2019-05-11 19:29:00	Acclimatization	28.853		0
2019-05-11 19:29:00	Acclimatization	28.853		0
2019-05-11 19:30:00	Acclimatization	28.853		0
2019-05-11 19:30:00	Acclimatization	28.853		0
2019-05-11 19:31:00	Acclimatization	28.853		0
2019-05-11 19:31:00	Acclimatization	28.853		0
2019-05-11 19:32:00	Acclimatization	28.853		0
2019-05-11 19:32:00	Acclimatization	28.853		0
2019-05-11 19:33:00	Acclimatization	28.853		0
2019-05-11 19:33:00	Acclimatization	28.853		0
2019-05-11 19:34:00	Acclimatization	28.853		0
2019-05-11 19:34:00	Acclimatization	28.853		0
2019-05-11 19:35:00	Acclimatization	28.853		0
2019-05-11 19:35:00	Acclimatization	28.853		0
2019-05-11 19:36:00	Acclimatization	28.853		0
2019-05-11 19:36:00	Acclimatization	28.853		0
2019-05-11 19:37:00	Acclimatization	28.853		0
2019-05-11 19:37:00	Acclimatization	28.853		0
2019-05-11 19:38:00	Acclimatization	28.853		0
2019-05-11 19:38:00	Acclimatization	28.853		0
2019-05-11 19:39:00	Acclimatization	28.853		0
2019-05-11 19:39:00	Acclimatization	28.853		0
2019-05-11 19:40:00	Acclimatization	28.853		0
2019-05-11 19:40:00	Acclimatization	28.853		0
2019-05-11 19:41:00	Acclimatization	28.853		0
2019-05-11 19:41:00	Acclimatization	28.853		0
2019-05-11 19:42:00	Acclimatization	28.853		0
2019-05-11 19:42:00	Acclimatization	28.853		0
2019-05-11 19:43:00	Acclimatization	28.853		0
2019-05-11 19:43:00	Acclimatization	28.853		0
2019-05-11 19:44:00	Acclimatization	28.853		0
2019-05-11 19:44:00	Acclimatization	28.853		0
2019-05-11 19:45:00	Acclimatization	28.853		0
2019-05-11 19:45:00	Acclimatization	28.853		0
2019-05-11 19:46:00	Acclimatization	28.853		0
2019-05-11 19:46:00	Acclimatization	28.853		0
2019-05-11 19:47:00	Acclimatization	28.853		0
2019-05-11 19:47:00	Acclimatization	28.853		0
2019-05-11 19:48:00	Acclimatization	28.853		0
2019-05-11 19:48:00	Acclimatization	28.853		0
2019-05-11 19:49:00	Acclimatization	28.754		0
2019-05-11 19:49:00	Acclimatization	28.853		0
2019-05-11 19:50:00	Acclimatization	28.853		0
2019-05-11 19:50:00	Acclimatization	28.853		0
2019-05-11 19:51:00	Acclimatization	28.754		0
2019-05-11 19:51:00	Acclimatization	28.754		0
2019-05-11 19:52:00	Acclimatization	28.853		0
2019-05-11 19:52:00	Acclimatization	28.754		0
2019-05-11 19:53:00	Acclimatization	28.754		0
2019-05-11 19:53:00	Acclimatization	28.754		0
2019-05-11 19:54:00	Acclimatization	28.754		0
2019-05-11 19:54:00	Acclimatization	28.754		0
2019-05-11 19:55:00	Acclimatization	28.754		0
2019-05-11 19:55:00	Acclimatization	28.754		0
2019-05-11 19:56:00	Acclimatization	28.853		0
2019-05-11 19:56:00	Acclimatization	28.754		0
2019-05-11 19:57:00	Acclimatization	28.754		0
2019-05-11 19:57:00	Acclimatization	28.754		0
2019-05-11 19:58:00	Acclimatization	28.754		0
2019-05-11 19:58:00	Acclimatization	28.754		0
2019-05-11 19:59:00	Acclimatization	28.754		0
2019-05-11 19:59:00	Acclimatization	28.853		0
2019-05-11 20:00:00	Acclimatization	28.853		0
2019-05-11 20:00:00	Acclimatization	28.853		0
2019-05-11 20:01:00	Acclimatization	28.853		0
2019-05-11 20:01:00	Acclimatization	28.754		0
2019-05-11 20:02:00	Acclimatization	28.853		0
2019-05-11 20:02:00	Acclimatization	28.754		0
2019-05-11 20:03:00	Acclimatization	28.853		0
2019-05-11 20:03:00	Acclimatization	28.853		0
2019-05-11 20:04:00	Acclimatization	28.853		0
2019-05-11 20:04:00	Acclimatization	28.754		0
2019-05-11 20:05:00	Acclimatization	28.853		0
2019-05-11 20:05:00	Acclimatization	28.754		0
2019-05-11 20:06:00	Acclimatization	28.754		0
2019-05-11 20:06:00	Acclimatization	28.754		0
2019-05-11 20:07:00	Acclimatization	28.754		0
2019-05-11 20:07:00	Acclimatization	28.754		0
2019-05-11 20:08:00	Acclimatization	28.754		0
2019-05-11 20:08:00	Acclimatization	28.853		0
2019-05-11 20:09:00	Acclimatization	28.754		0
2019-05-11 20:09:00	Acclimatization	28.754		0
2019-05-11 20:10:00	Acclimatization	28.754		0
2019-05-11 20:10:00	Acclimatization	28.754		0
2019-05-11 20:11:00	Acclimatization	28.754		0
2019-05-11 20:11:00	Acclimatization	28.853		0
2019-05-11 20:12:00	Acclimatization	28.754		0
2019-05-11 20:12:00	Acclimatization	28.754		0
2019-05-11 20:13:00	Acclimatization	28.754		0
2019-05-11 20:13:00	Acclimatization	28.754		0
2019-05-11 20:14:00	Acclimatization	28.754		0
2019-05-11 20:14:00	Acclimatization	28.754		0
2019-05-11 20:15:00	Acclimatization	28.754		0
2019-05-11 20:15:00	Acclimatization	28.754		0
2019-05-11 20:16:00	Acclimatization	28.754		0
2019-05-11 20:16:00	Acclimatization	28.754		0
2019-05-11 20:17:00	Acclimatization	28.754		0
2019-05-11 20:17:00	Acclimatization	28.754		0
2019-05-11 20:18:00	Acclimatization	28.754		0
2019-05-11 20:18:00	Acclimatization	28.754		0
2019-05-11 20:19:00	Acclimatization	28.754		0
2019-05-11 20:19:00	Acclimatization	28.754		0
2019-05-11 20:20:00	Acclimatization	28.754		0
2019-05-11 20:20:00	Acclimatization	28.754		0
2019-05-11 20:21:00	Acclimatization	28.754		0
2019-05-11 20:21:00	Acclimatization	28.754		0
2019-05-11 20:22:00	Acclimatization	28.754		0
2019-05-11 20:22:00	Acclimatization	28.754		0
2019-05-11 20:23:00	Acclimatization	28.754		0
2019-05-11 20:23:00	Acclimatization	28.754		0
2019-05-11 20:24:00	Acclimatization	28.754		0
2019-05-11 20:24:00	Acclimatization	28.754		0
2019-05-11 20:25:00	Acclimatization	28.754		0
2019-05-11 20:25:00	Acclimatization	28.754		0
2019-05-11 20:26:00	Acclimatization	28.754		0
2019-05-11 20:26:00	Acclimatization	28.754		0
2019-05-11 20:27:00	Acclimatization	28.754		0
2019-05-11 20:27:00	Acclimatization	28.754		0
2019-05-11 20:28:00	Acclimatization	28.754		0
2019-05-11 20:28:00	Acclimatization	28.754		0
2019-05-11 20:29:00	Acclimatization	28.754		0
2019-05-11 20:29:00	Acclimatization	28.754		0
2019-05-11 20:30:00	Acclimatization	28.754		0
2019-05-11 20:30:00	Acclimatization	28.754		0
2019-05-11 20:31:00	Acclimatization	28.754		0
2019-05-11 20:31:00	Acclimatization	28.754		0
2019-05-11 20:32:00	Acclimatization	28.754		0
2019-05-11 20:32:00	Acclimatization	28.754		0
2019-05-11 20:33:00	Acclimatization	28.754		0
2019-05-11 20:33:00	Acclimatization	28.754		0
2019-05-11 20:34:00	Acclimatization	28.754		0
2019-05-11 20:34:00	Acclimatization	28.754		0
2019-05-11 20:35:00	Acclimatization	28.754		0
2019-05-11 20:35:00	Acclimatization	28.754		0
2019-05-11 20:36:00	Acclimatization	28.754		0
2019-05-11 20:36:00	Acclimatization	28.754		0
2019-05-11 20:37:00	Acclimatization	28.754		0
2019-05-11 20:37:00	Acclimatization	28.754		0
2019-05-11 20:38:00	Acclimatization	28.754		0
2019-05-11 20:38:00	Acclimatization	28.754		0
2019-05-11 20:39:00	Acclimatization	28.754		0
2019-05-11 20:39:00	Acclimatization	28.754		0
2019-05-11 20:40:00	Acclimatization	28.754		0
2019-05-11 20:40:00	Acclimatization	28.754		0
2019-05-11 20:41:00	Acclimatization	28.754		0
2019-05-11 20:41:00	Acclimatization	28.754		0
2019-05-11 20:42:00	Acclimatization	28.754		0
2019-05-11 20:42:00	Acclimatization	28.754		0
2019-05-11 20:43:00	Acclimatization	28.754		0
2019-05-11 20:43:00	Acclimatization	28.754		0
2019-05-11 20:44:00	Acclimatization	28.754		0
2019-05-11 20:44:00	Acclimatization	28.754		0
2019-05-11 20:45:00	Acclimatization	28.754		0
2019-05-11 20:45:00	Acclimatization	28.754		0
2019-05-11 20:46:00	Acclimatization	28.754		0
2019-05-11 20:46:00	Acclimatization	28.754		0
2019-05-11 20:47:00	Acclimatization	28.754		0
2019-05-11 20:47:00	Acclimatization	28.754		0
2019-05-11 20:48:00	Acclimatization	28.754		0
2019-05-11 20:48:00	Acclimatization	28.754		0
2019-05-11 20:49:00	Acclimatization	28.754		0
2019-05-11 20:49:00	Acclimatization	28.754		0
2019-05-11 20:50:00	Acclimatization	28.754		0
2019-05-11 20:50:00	Acclimatization	28.754		0
2019-05-11 20:51:00	Acclimatization	28.754		0
2019-05-11 20:51:00	Acclimatization	28.754		0
2019-05-11 20:52:00	Acclimatization	28.754		0
2019-05-11 20:52:00	Acclimatization	28.754		0
2019-05-11 20:53:00	Acclimatization	28.754		0
2019-05-11 20:53:00	Acclimatization	28.754		0
2019-05-11 20:54:00	Acclimatization	28.754		0
2019-05-11 20:54:00	Acclimatization	28.754		0
2019-05-11 20:55:00	Acclimatization	28.754		0
2019-05-11 20:55:00	Acclimatization	28.754		0
2019-05-11 20:56:00	Acclimatization	28.754		0
2019-05-11 20:56:00	Acclimatization	28.754		0
2019-05-11 20:57:00	Acclimatization	28.754		0
2019-05-11 20:57:00	Acclimatization	28.754		0
2019-05-11 20:58:00	Acclimatization	28.754		0
2019-05-11 20:58:00	Acclimatization	28.754		0
2019-05-11 20:59:00	Acclimatization	28.754		0
2019-05-11 20:59:00	Acclimatization	28.754		0
2019-05-11 21:00:00	Acclimatization	28.754		0
2019-05-11 21:00:00	Acclimatization	28.754		0
2019-05-11 21:01:00	Acclimatization	28.754		0
2019-05-11 21:01:00	Acclimatization	28.754		0
2019-05-11 21:02:00	Acclimatization	28.754		0
2019-05-11 21:02:00	Acclimatization	28.754		0
2019-05-11 21:03:00	Acclimatization	28.754		0
2019-05-11 21:03:00	Acclimatization	28.754		0
2019-05-11 21:04:00	Acclimatization	28.754		0
2019-05-11 21:04:00	Acclimatization	28.754		0
2019-05-11 21:05:00	Acclimatization	28.754		0
2019-05-11 21:05:00	Acclimatization	28.754		0
2019-05-11 21:06:00	Acclimatization	28.754		0
2019-05-11 21:06:00	Acclimatization	28.754		0
2019-05-11 21:07:00	Acclimatization	28.754		0
2019-05-11 21:07:00	Acclimatization	28.754		0
2019-05-11 21:08:00	Acclimatization	28.754		0
2019-05-11 21:08:00	Acclimatization	28.754		0
2019-05-11 21:09:00	Acclimatization	28.754		0
2019-05-11 21:09:00	Acclimatization	28.754		0
2019-05-11 21:10:00	Acclimatization	28.754		0
2019-05-11 21:10:00	Acclimatization	28.754		0
2019-05-11 21:11:00	Acclimatization	28.754		0
2019-05-11 21:11:00	Acclimatization	28.754		0
2019-05-11 21:12:00	Acclimatization	28.754		0
2019-05-11 21:12:00	Acclimatization	28.754		0
2019-05-11 21:13:00	Acclimatization	28.754		0
2019-05-11 21:13:00	Acclimatization	28.754		0
2019-05-11 21:14:00	Acclimatization	28.754		0
2019-05-11 21:14:00	Acclimatization	28.754		0
2019-05-11 21:15:00	Acclimatization	28.754		0
2019-05-11 21:15:00	Acclimatization	28.754		0
2019-05-11 21:16:00	Acclimatization	28.754		0
2019-05-11 21:16:00	Acclimatization	28.754		0
2019-05-11 21:17:00	Acclimatization	28.754		0
2019-05-11 21:17:00	Acclimatization	28.754		0
2019-05-11 21:18:00	Acclimatization	28.754		0
2019-05-11 21:18:00	Acclimatization	28.754		0
2019-05-11 21:19:00	Acclimatization	28.754		0
2019-05-11 21:19:00	Acclimatization	28.754		0
2019-05-11 21:20:00	Acclimatization	28.754		0
2019-05-11 21:20:00	Acclimatization	28.754		0
2019-05-11 21:21:00	Acclimatization	28.754		0
2019-05-11 21:21:00	Acclimatization	28.754		0
2019-05-11 21:22:00	Acclimatization	28.754		0
2019-05-11 21:22:00	Acclimatization	28.754		0
2019-05-11 21:23:00	Acclimatization	28.754		0
2019-05-11 21:23:00	Acclimatization	28.754		0
2019-05-11 21:24:00	Acclimatization	28.754		0
2019-05-11 21:24:00	Acclimatization	28.754		0
2019-05-11 21:25:00	Acclimatization	28.754		0
2019-05-11 21:25:00	Acclimatization	28.754		0
2019-05-11 21:26:00	Acclimatization	28.754		0
2019-05-11 21:26:00	Acclimatization	28.754		0
2019-05-11 21:27:00	Acclimatization	28.754		0
2019-05-11 21:27:00	Acclimatization	28.754		0
2019-05-11 21:28:00	Acclimatization	28.754		0
2019-05-11 21:28:00	Acclimatization	28.754		0
2019-05-11 21:29:00	Acclimatization	28.754		0
2019-05-11 21:29:00	Acclimatization	28.754		0
2019-05-11 21:30:00	Acclimatization	28.754		0
2019-05-11 21:30:00	Acclimatization	28.754		0
2019-05-11 21:31:00	Acclimatization	28.754		0
2019-05-11 21:31:00	Acclimatization	28.754		0
2019-05-11 21:32:00	Acclimatization	28.754		0
2019-05-11 21:32:00	Acclimatization	28.754		0
2019-05-11 21:33:00	Acclimatization	28.754		0
2019-05-11 21:33:00	Acclimatization	28.754		0
2019-05-11 21:34:00	Acclimatization	28.754		0
2019-05-11 21:34:00	Acclimatization	28.655		0
2019-05-11 21:35:00	Acclimatization	28.754		0
2019-05-11 21:35:00	Acclimatization	28.655		0
2019-05-11 21:36:00	Acclimatization	28.655		0
2019-05-11 21:36:00	Acclimatization	28.655		0
2019-05-11 21:37:00	Acclimatization	28.754		0
2019-05-11 21:37:00	Acclimatization	28.754		0
2019-05-11 21:38:00	Acclimatization	28.754		0
2019-05-11 21:38:00	Acclimatization	28.754		0
2019-05-11 21:39:00	Acclimatization	28.754		0
2019-05-11 21:39:00	Acclimatization	28.655		0
2019-05-11 21:40:00	Acclimatization	28.754		0
2019-05-11 21:40:00	Acclimatization	28.754		0
2019-05-11 21:41:00	Acclimatization	28.754		0
2019-05-11 21:41:00	Acclimatization	28.754		0
2019-05-11 21:42:00	Acclimatization	28.754		0
2019-05-11 21:42:00	Acclimatization	28.754		0
2019-05-11 21:43:00	Acclimatization	28.754		0
2019-05-11 21:43:00	Acclimatization	28.754		0
2019-05-11 21:44:00	Acclimatization	28.754		0
2019-05-11 21:44:00	Acclimatization	28.754		0
2019-05-11 21:45:00	Acclimatization	28.754		0
2019-05-11 21:45:00	Acclimatization	28.754		0
2019-05-11 21:46:00	Acclimatization	28.754		0
2019-05-11 21:46:00	Acclimatization	28.754		0
2019-05-11 21:47:00	Acclimatization	28.754		0
2019-05-11 21:47:00	Acclimatization	28.754		0
2019-05-11 21:48:00	Acclimatization	28.754		0
2019-05-11 21:48:00	Acclimatization	28.754		0
2019-05-11 21:49:00	Acclimatization	28.754		0
2019-05-11 21:49:00	Acclimatization	28.754		0
2019-05-11 21:50:00	Acclimatization	28.754		0
2019-05-11 21:50:00	Acclimatization	28.754		0
2019-05-11 21:51:00	Acclimatization	28.754		0
2019-05-11 21:51:00	Acclimatization	28.754		0
2019-05-11 21:52:00	Acclimatization	28.754		0
2019-05-11 21:52:00	Acclimatization	28.754		0
2019-05-11 21:53:00	Acclimatization	28.754		0
2019-05-11 21:53:00	Acclimatization	28.754		0
2019-05-11 21:54:00	Acclimatization	28.754		0
2019-05-11 21:54:00	Acclimatization	28.754		0
2019-05-11 21:55:00	Acclimatization	28.754		0
2019-05-11 21:55:00	Acclimatization	28.754		0
2019-05-11 21:56:00	Acclimatization	28.754		0
2019-05-11 21:56:00	Acclimatization	28.754		0
2019-05-11 21:57:00	Acclimatization	28.754		0
2019-05-11 21:57:00	Acclimatization	28.754		0
2019-05-11 21:58:00	Acclimatization	28.754		0
2019-05-11 21:58:00	Acclimatization	28.754		0
2019-05-11 21:59:00	Acclimatization	28.754		0
2019-05-11 21:59:00	Acclimatization	28.754		0
2019-05-11 22:00:00	Acclimatization	28.754		0
2019-05-11 22:00:00	Acclimatization	28.754		0
2019-05-11 22:01:00	Acclimatization	28.754		0
2019-05-11 22:01:00	Acclimatization	28.754		0
2019-05-11 22:02:00	Acclimatization	28.754		0
2019-05-11 22:02:00	Acclimatization	28.754		0
2019-05-11 22:03:00	Acclimatization	28.754		0
2019-05-11 22:03:00	Acclimatization	28.754		0
2019-05-11 22:04:00	Acclimatization	28.754		0
2019-05-11 22:04:00	Acclimatization	28.754		0
2019-05-11 22:05:00	Acclimatization	28.754		0
2019-05-11 22:05:00	Acclimatization	28.754		0
2019-05-11 22:06:00	Acclimatization	28.754		0
2019-05-11 22:06:00	Acclimatization	28.754		0
2019-05-11 22:07:00	Acclimatization	28.754		0
2019-05-11 22:07:00	Acclimatization	28.754		0
2019-05-11 22:08:00	Acclimatization	28.754		0
2019-05-11 22:08:00	Acclimatization	28.754		0
2019-05-11 22:09:00	Acclimatization	28.754		0
2019-05-11 22:09:00	Acclimatization	28.754		0
2019-05-11 22:10:00	Acclimatization	28.754		0
2019-05-11 22:10:00	Acclimatization	28.754		0
2019-05-11 22:11:00	Acclimatization	28.754		0
2019-05-11 22:11:00	Acclimatization	28.754		0
2019-05-11 22:12:00	Acclimatization	28.754		0
2019-05-11 22:12:00	Acclimatization	28.754		0
2019-05-11 22:13:00	Acclimatization	28.754		0
2019-05-11 22:13:00	Acclimatization	28.754		0
2019-05-11 22:14:00	Acclimatization	28.754		0
2019-05-11 22:14:00	Acclimatization	28.754		0
2019-05-11 22:15:00	Acclimatization	28.754		0
2019-05-11 22:15:00	Acclimatization	28.754		0
2019-05-11 22:16:00	Acclimatization	28.754		0
2019-05-11 22:16:00	Acclimatization	28.754		0
2019-05-11 22:17:00	Acclimatization	28.754		0
2019-05-11 22:17:00	Acclimatization	28.754		0
2019-05-11 22:18:00	Acclimatization	28.754		0
2019-05-11 22:18:00	Acclimatization	28.754		0
2019-05-11 22:19:00	Acclimatization	28.754		0
2019-05-11 22:19:00	Acclimatization	28.754		0
2019-05-11 22:20:00	Acclimatization	28.754		0
2019-05-11 22:20:00	Acclimatization	28.754		0
2019-05-11 22:21:00	Acclimatization	28.754		0
2019-05-11 22:21:00	Acclimatization	28.754		0
2019-05-11 22:22:00	Acclimatization	28.754		0
2019-05-11 22:22:00	Acclimatization	28.754		0
2019-05-11 22:23:00	Acclimatization	28.754		0
2019-05-11 22:23:00	Acclimatization	28.754		0
2019-05-11 22:24:00	Acclimatization	28.754		0
2019-05-11 22:24:00	Acclimatization	28.754		0
2019-05-11 22:25:00	Acclimatization	28.754		0
2019-05-11 22:25:00	Acclimatization	28.754		0
2019-05-11 22:26:00	Acclimatization	28.754		0
2019-05-11 22:26:00	Acclimatization	28.754		0
2019-05-11 22:27:00	Acclimatization	28.754		0
2019-05-11 22:27:00	Acclimatization	28.754		0
2019-05-11 22:28:00	Acclimatization	28.754		0
2019-05-11 22:28:00	Acclimatization	28.754		0
2019-05-11 22:29:00	Acclimatization	28.754		0
2019-05-11 22:29:00	Acclimatization	28.754		0
2019-05-11 22:30:00	Acclimatization	28.754		0
2019-05-11 22:30:00	Acclimatization	28.754		0
2019-05-11 22:31:00	Acclimatization	28.754		0
2019-05-11 22:31:00	Acclimatization	28.754		0
2019-05-11 22:32:00	Acclimatization	28.754		0
2019-05-11 22:32:00	Acclimatization	28.754		0
2019-05-11 22:33:00	Acclimatization	28.754		0
2019-05-11 22:33:00	Acclimatization	28.754		0
2019-05-11 22:34:00	Acclimatization	28.754		0
2019-05-11 22:34:00	Acclimatization	28.754		0
2019-05-11 22:35:00	Acclimatization	28.754		0
2019-05-11 22:35:00	Acclimatization	28.754		0
2019-05-11 22:36:00	Acclimatization	28.754		0
2019-05-11 22:36:00	Acclimatization	28.754		0
2019-05-11 22:37:00	Acclimatization	28.754		0
2019-05-11 22:37:00	Acclimatization	28.754		0
2019-05-11 22:38:00	Acclimatization	28.754		0
2019-05-11 22:38:00	Acclimatization	28.754		0
2019-05-11 22:39:00	Acclimatization	28.754		0
2019-05-11 22:39:00	Acclimatization	28.754		0
2019-05-11 22:40:00	Acclimatization	28.754		0
2019-05-11 22:40:00	Acclimatization	28.754		0
2019-05-11 22:41:00	Acclimatization	28.754		0
2019-05-11 22:41:00	Acclimatization	28.754		0
2019-05-11 22:42:00	Acclimatization	28.754		0
2019-05-11 22:42:00	Acclimatization	28.754		0
2019-05-11 22:43:00	Acclimatization	28.754		0
2019-05-11 22:43:00	Acclimatization	28.754		0
2019-05-11 22:44:00	Acclimatization	28.754		0
2019-05-11 22:44:00	Acclimatization	28.754		0
2019-05-11 22:45:00	Acclimatization	28.754		0
2019-05-11 22:45:00	Acclimatization	28.754		0
2019-05-11 22:46:00	Acclimatization	28.754		0
2019-05-11 22:46:00	Acclimatization	28.754		0
2019-05-11 22:47:00	Acclimatization	28.754		0
2019-05-11 22:47:00	Acclimatization	28.754		0
2019-05-11 22:48:00	Acclimatization	28.754		0
2019-05-11 22:48:00	Acclimatization	28.754		0
2019-05-11 22:49:00	Acclimatization	28.754		0
2019-05-11 22:49:00	Acclimatization	28.754		0
2019-05-11 22:50:00	Acclimatization	28.754		0
2019-05-11 22:50:00	Acclimatization	28.754		0
2019-05-11 22:51:00	Acclimatization	28.754		0
2019-05-11 22:51:00	Acclimatization	28.754		0
2019-05-11 22:52:00	Acclimatization	28.754		0
2019-05-11 22:52:00	Acclimatization	28.754		0
2019-05-11 22:53:00	Acclimatization	28.754		0
2019-05-11 22:53:00	Acclimatization	28.754		0
2019-05-11 22:54:00	Acclimatization	28.754		0
2019-05-11 22:54:00	Acclimatization	28.754		0
2019-05-11 22:55:00	Acclimatization	28.754		0
2019-05-11 22:55:00	Acclimatization	28.754		0
2019-05-11 22:56:00	Acclimatization	28.754		0
2019-05-11 22:56:00	Acclimatization	28.754		0
2019-05-11 22:57:00	Acclimatization	28.754		0
2019-05-11 22:57:00	Acclimatization	28.754		0
2019-05-11 22:58:00	Acclimatization	28.754		0
2019-05-11 22:58:00	Acclimatization	28.754		0
2019-05-11 22:59:00	Acclimatization	28.754		0
2019-05-11 22:59:00	Acclimatization	28.754		0
2019-05-11 23:00:00	Acclimatization	28.754		0
2019-05-11 23:00:00	Acclimatization	28.754		0
2019-05-11 23:01:00	Acclimatization	28.754		0
2019-05-11 23:01:00	Acclimatization	28.754		0
2019-05-11 23:02:00	Acclimatization	28.655		0
2019-05-11 23:02:00	Acclimatization	28.754		0
2019-05-11 23:03:00	Acclimatization	28.655		0
2019-05-11 23:03:00	Acclimatization	28.754		0
2019-05-11 23:04:00	Acclimatization	28.754		0
2019-05-11 23:04:00	Acclimatization	28.754		0
2019-05-11 23:05:00	Acclimatization	28.754		0
2019-05-11 23:05:00	Acclimatization	28.754		0
2019-05-11 23:06:00	Acclimatization	28.754		0
2019-05-11 23:06:00	Acclimatization	28.754		0
2019-05-11 23:07:00	Acclimatization	28.754		0
2019-05-11 23:07:00	Acclimatization	28.754		0
2019-05-11 23:08:00	Acclimatization	28.754		0
2019-05-11 23:08:00	Acclimatization	28.754		0
2019-05-11 23:09:00	Acclimatization	28.754		0
2019-05-11 23:09:00	Acclimatization	28.754		0
2019-05-11 23:10:00	Acclimatization	28.754		0
2019-05-11 23:10:00	Acclimatization	28.754		0
2019-05-11 23:11:00	Acclimatization	28.754		0
2019-05-11 23:11:00	Acclimatization	28.754		0
2019-05-11 23:12:00	Acclimatization	28.754		0
2019-05-11 23:12:00	Acclimatization	28.754		0
2019-05-11 23:13:00	Acclimatization	28.754		0
2019-05-11 23:13:00	Acclimatization	28.754		0
2019-05-11 23:14:00	Acclimatization	28.754		0
2019-05-11 23:14:00	Acclimatization	28.754		0
2019-05-11 23:15:00	Acclimatization	28.754		0
2019-05-11 23:15:00	Acclimatization	28.754		0
2019-05-11 23:16:00	Acclimatization	28.754		0
2019-05-11 23:16:00	Acclimatization	28.754		0
2019-05-11 23:17:00	Acclimatization	28.754		0
2019-05-11 23:17:00	Acclimatization	28.754		0
2019-05-11 23:18:00	Acclimatization	28.754		0
2019-05-11 23:18:00	Acclimatization	28.754		0
2019-05-11 23:19:00	Acclimatization	28.754		0
2019-05-11 23:19:00	Acclimatization	28.754		0
2019-05-11 23:20:00	Acclimatization	28.655		0
2019-05-11 23:20:00	Acclimatization	28.655		0
2019-05-11 23:21:00	Acclimatization	28.655		0
2019-05-11 23:21:00	Acclimatization	28.754		0
2019-05-11 23:22:00	Acclimatization	28.655		0
2019-05-11 23:22:00	Acclimatization	28.754		0
2019-05-11 23:23:00	Acclimatization	28.754		0
2019-05-11 23:23:00	Acclimatization	28.754		0
2019-05-11 23:24:00	Acclimatization	28.754		0
2019-05-11 23:24:00	Acclimatization	28.754		0
2019-05-11 23:25:00	Acclimatization	28.754		0
2019-05-11 23:25:00	Acclimatization	28.754		0
2019-05-11 23:26:00	Acclimatization	28.754		0
2019-05-11 23:26:00	Acclimatization	28.754		0
2019-05-11 23:27:00	Acclimatization	28.754		0
2019-05-11 23:27:00	Acclimatization	28.754		0
2019-05-11 23:28:00	Acclimatization	28.754		0
2019-05-11 23:28:00	Acclimatization	28.754		0
2019-05-11 23:29:00	Acclimatization	28.754		0
2019-05-11 23:29:00	Acclimatization	28.754		0
2019-05-11 23:30:00	Acclimatization	28.754		0
2019-05-11 23:30:00	Acclimatization	28.754		0
2019-05-11 23:31:00	Acclimatization	28.754		0
2019-05-11 23:31:00	Acclimatization	28.754		0
2019-05-11 23:32:00	Acclimatization	28.754		0
2019-05-11 23:32:00	Acclimatization	28.754		0
2019-05-11 23:33:00	Acclimatization	28.754		0
2019-05-11 23:33:00	Acclimatization	28.754		0
2019-05-11 23:34:00	Acclimatization	28.754		0
2019-05-11 23:34:00	Acclimatization	28.754		0
2019-05-11 23:35:00	Acclimatization	28.754		0
2019-05-11 23:35:00	Acclimatization	28.754		0
2019-05-11 23:36:00	Acclimatization	28.754		0
2019-05-11 23:36:00	Acclimatization	28.754		0
2019-05-11 23:37:00	Acclimatization	28.754		0
2019-05-11 23:37:00	Acclimatization	28.754		0
2019-05-11 23:38:00	Acclimatization	28.754		0
2019-05-11 23:38:00	Acclimatization	28.754		0
2019-05-11 23:39:00	Acclimatization	28.754		0
2019-05-11 23:39:00	Acclimatization	28.754		0
2019-05-11 23:40:00	Acclimatization	28.754		0
2019-05-11 23:40:00	Acclimatization	28.754		0
2019-05-11 23:41:00	Acclimatization	28.754		0
2019-05-11 23:41:00	Acclimatization	28.754		0
2019-05-11 23:42:00	Acclimatization	28.754		0
2019-05-11 23:42:00	Acclimatization	28.754		0
2019-05-11 23:43:00	Acclimatization	28.754		0
2019-05-11 23:43:00	Acclimatization	28.754		0
2019-05-11 23:44:00	Acclimatization	28.754		0
2019-05-11 23:44:00	Acclimatization	28.754		0
2019-05-11 23:45:00	Acclimatization	28.754		0
2019-05-11 23:45:00	Acclimatization	28.754		0
2019-05-11 23:46:00	Acclimatization	28.754		0
2019-05-11 23:46:00	Acclimatization	28.754		0
2019-05-11 23:47:00	Acclimatization	28.754		0
2019-05-11 23:47:00	Acclimatization	28.754		0
2019-05-11 23:48:00	Acclimatization	28.754		0
2019-05-11 23:48:00	Acclimatization	28.754		0
2019-05-11 23:49:00	Acclimatization	28.754		0
2019-05-11 23:49:00	Acclimatization	28.754		0
2019-05-11 23:50:00	Acclimatization	28.754		0
2019-05-11 23:50:00	Acclimatization	28.754		0
2019-05-11 23:51:00	Acclimatization	28.754		0
2019-05-11 23:51:00	Acclimatization	28.655		0
2019-05-11 23:52:00	Acclimatization	28.655		0
2019-05-11 23:52:00	Acclimatization	28.754		0
2019-05-11 23:53:00	Acclimatization	28.655		0
2019-05-11 23:53:00	Acclimatization	28.655		0
2019-05-11 23:54:00	Acclimatization	28.655		0
2019-05-11 23:54:00	Acclimatization	28.655		0
2019-05-11 23:55:00	Acclimatization	28.754		0
2019-05-11 23:55:00	Acclimatization	28.754		0
2019-05-11 23:56:00	Acclimatization	28.754		0
2019-05-11 23:56:00	Acclimatization	28.655		0
2019-05-11 23:57:00	Acclimatization	28.655		0
2019-05-11 23:57:00	Acclimatization	28.655		0
2019-05-11 23:58:00	Acclimatization	28.655		0
2019-05-11 23:58:00	Acclimatization	28.655		0
2019-05-11 23:59:00	Acclimatization	28.754		0
2019-05-11 23:59:00	Acclimatization	28.754		0
2019-05-12	Acclimatization	28.754		0
2019-05-12	Acclimatization	28.754		0
2019-05-12 00:01:00	Acclimatization	28.754		0
2019-05-12 00:01:00	Acclimatization	28.754		0
2019-05-12 00:02:00	Acclimatization	28.754		0
2019-05-12 00:02:00	Acclimatization	28.754		0
2019-05-12 00:03:00	Acclimatization	28.754		0
2019-05-12 00:03:00	Acclimatization	28.754		0
2019-05-12 00:04:00	Acclimatization	28.754		0
2019-05-12 00:04:00	Acclimatization	28.754		0
2019-05-12 00:05:00	Acclimatization	28.754		0
2019-05-12 00:05:00	Acclimatization	28.754		0
2019-05-12 00:06:00	Acclimatization	28.754		0
2019-05-12 00:06:00	Acclimatization	28.754		0
2019-05-12 00:07:00	Acclimatization	28.754		0
2019-05-12 00:07:00	Acclimatization	28.754		0
2019-05-12 00:08:00	Acclimatization	28.754		0
2019-05-12 00:08:00	Acclimatization	28.754		0
2019-05-12 00:09:00	Acclimatization	28.754		0
2019-05-12 00:09:00	Acclimatization	28.754		0
2019-05-12 00:10:00	Acclimatization	28.754		0
2019-05-12 00:10:00	Acclimatization	28.754		0
2019-05-12 00:11:00	Acclimatization	28.754		0
2019-05-12 00:11:00	Acclimatization	28.754		0
2019-05-12 00:12:00	Acclimatization	28.754		0
2019-05-12 00:12:00	Acclimatization	28.754		0
2019-05-12 00:13:00	Acclimatization	28.754		0
2019-05-12 00:13:00	Acclimatization	28.754		0
2019-05-12 00:14:00	Acclimatization	28.754		0
2019-05-12 00:14:00	Acclimatization	28.754		0
2019-05-12 00:15:00	Acclimatization	28.754		0
2019-05-12 00:15:00	Acclimatization	28.754		0
2019-05-12 00:16:00	Acclimatization	28.754		0
2019-05-12 00:16:00	Acclimatization	28.754		0
2019-05-12 00:17:00	Acclimatization	28.754		0
2019-05-12 00:17:00	Acclimatization	28.754		0
2019-05-12 00:18:00	Acclimatization	28.754		0
2019-05-12 00:18:00	Acclimatization	28.754		0
2019-05-12 00:19:00	Acclimatization	28.754		0
2019-05-12 00:19:00	Acclimatization	28.754		0
2019-05-12 00:20:00	Acclimatization	28.754		0
2019-05-12 00:20:00	Acclimatization	28.754		0
2019-05-12 00:21:00	Acclimatization	28.754		0
2019-05-12 00:21:00	Acclimatization	28.754		0
2019-05-12 00:22:00	Acclimatization	28.754		0
2019-05-12 00:22:00	Acclimatization	28.754		0
2019-05-12 00:23:00	Acclimatization	28.754		0
2019-05-12 00:23:00	Acclimatization	28.754		0
2019-05-12 00:24:00	Acclimatization	28.754		0
2019-05-12 00:24:00	Acclimatization	28.754		0
2019-05-12 00:25:00	Acclimatization	28.754		0
2019-05-12 00:25:00	Acclimatization	28.754		0
2019-05-12 00:26:00	Acclimatization	28.754		0
2019-05-12 00:26:00	Acclimatization	28.754		0
2019-05-12 00:27:00	Acclimatization	28.754		0
2019-05-12 00:27:00	Acclimatization	28.754		0
2019-05-12 00:28:00	Acclimatization	28.754		0
2019-05-12 00:28:00	Acclimatization	28.754		0
2019-05-12 00:29:00	Acclimatization	28.754		0
2019-05-12 00:29:00	Acclimatization	28.754		0
2019-05-12 00:30:00	Acclimatization	28.754		0
2019-05-12 00:30:00	Acclimatization	28.754		0
2019-05-12 00:31:00	Acclimatization	28.754		0
2019-05-12 00:31:00	Acclimatization	28.754		0
2019-05-12 00:32:00	Acclimatization	28.754		0
2019-05-12 00:32:00	Acclimatization	28.754		0
2019-05-12 00:33:00	Acclimatization	28.754		0
2019-05-12 00:33:00	Acclimatization	28.754		0
2019-05-12 00:34:00	Acclimatization	28.754		0
2019-05-12 00:34:00	Acclimatization	28.754		0
2019-05-12 00:35:00	Acclimatization	28.754		0
2019-05-12 00:35:00	Acclimatization	28.754		0
2019-05-12 00:36:00	Acclimatization	28.754		0
2019-05-12 00:36:00	Acclimatization	28.754		0
2019-05-12 00:37:00	Acclimatization	28.754		0
2019-05-12 00:37:00	Acclimatization	28.754		0
2019-05-12 00:38:00	Acclimatization	28.754		0
2019-05-12 00:38:00	Acclimatization	28.754		0
2019-05-12 00:39:00	Acclimatization	28.754		0
2019-05-12 00:39:00	Acclimatization	28.754		0
2019-05-12 00:40:00	Acclimatization	28.754		0
2019-05-12 00:40:00	Acclimatization	28.754		0
2019-05-12 00:41:00	Acclimatization	28.754		0
2019-05-12 00:41:00	Acclimatization	28.754		0
2019-05-12 00:42:00	Acclimatization	28.754		0
2019-05-12 00:42:00	Acclimatization	28.754		0
2019-05-12 00:43:00	Acclimatization	28.754		0
2019-05-12 00:43:00	Acclimatization	28.754		0
2019-05-12 00:44:00	Acclimatization	28.754		0
2019-05-12 00:44:00	Acclimatization	28.754		0
2019-05-12 00:45:00	Acclimatization	28.754		0
2019-05-12 00:45:00	Acclimatization	28.754		0
2019-05-12 00:46:00	Acclimatization	28.754		0
2019-05-12 00:46:00	Acclimatization	28.754		0
2019-05-12 00:47:00	Acclimatization	28.754		0
2019-05-12 00:47:00	Acclimatization	28.754		0
2019-05-12 00:48:00	Acclimatization	28.754		0
2019-05-12 00:48:00	Acclimatization	28.754		0
2019-05-12 00:49:00	Acclimatization	28.754		0
2019-05-12 00:49:00	Acclimatization	28.754		0
2019-05-12 00:50:00	Acclimatization	28.754		0
2019-05-12 00:50:00	Acclimatization	28.754		0
2019-05-12 00:51:00	Acclimatization	28.754		0
2019-05-12 00:51:00	Acclimatization	28.754		0
2019-05-12 00:52:00	Acclimatization	28.754		0
2019-05-12 00:52:00	Acclimatization	28.754		0
2019-05-12 00:53:00	Acclimatization	28.754		0
2019-05-12 00:53:00	Acclimatization	28.754		0
2019-05-12 00:54:00	Acclimatization	28.754		0
2019-05-12 00:54:00	Acclimatization	28.754		0
2019-05-12 00:55:00	Acclimatization	28.754		0
2019-05-12 00:55:00	Acclimatization	28.754		0
2019-05-12 00:56:00	Acclimatization	28.754		0
2019-05-12 00:56:00	Acclimatization	28.754		0
2019-05-12 00:57:00	Acclimatization	28.754		0
2019-05-12 00:57:00	Acclimatization	28.754		0
2019-05-12 00:58:00	Acclimatization	28.754		0
2019-05-12 00:58:00	Acclimatization	28.754		0
2019-05-12 00:59:00	Acclimatization	28.754		0
2019-05-12 00:59:00	Acclimatization	28.754		0
2019-05-12 01:00:00	Acclimatization	28.754		0
2019-05-12 01:00:00	Acclimatization	28.754		0
2019-05-12 01:01:00	Acclimatization	28.754		0
2019-05-12 01:01:00	Acclimatization	28.754		0
2019-05-12 01:02:00	Acclimatization	28.754		0
2019-05-12 01:02:00	Acclimatization	28.754		0
2019-05-12 01:03:00	Acclimatization	28.754		0
2019-05-12 01:03:00	Acclimatization	28.754		0
2019-05-12 01:04:00	Acclimatization	28.754		0
2019-05-12 01:04:00	Acclimatization	28.754		0
2019-05-12 01:05:00	Acclimatization	28.754		0
2019-05-12 01:05:00	Acclimatization	28.754		0
2019-05-12 01:06:00	Acclimatization	28.754		0
2019-05-12 01:06:00	Acclimatization	28.754		0
2019-05-12 01:07:00	Acclimatization	28.754		0
2019-05-12 01:07:00	Acclimatization	28.754		0
2019-05-12 01:08:00	Acclimatization	28.754		0
2019-05-12 01:08:00	Acclimatization	28.754		0
2019-05-12 01:09:00	Acclimatization	28.754		0
2019-05-12 01:09:00	Acclimatization	28.754		0
2019-05-12 01:10:00	Acclimatization	28.754		0
2019-05-12 01:10:00	Acclimatization	28.754		0
2019-05-12 01:11:00	Acclimatization	28.754		0
2019-05-12 01:11:00	Acclimatization	28.754		0
2019-05-12 01:12:00	Acclimatization	28.754		0
2019-05-12 01:12:00	Acclimatization	28.754		0
2019-05-12 01:13:00	Acclimatization	28.754		0
2019-05-12 01:13:00	Acclimatization	28.754		0
2019-05-12 01:14:00	Acclimatization	28.754		0
2019-05-12 01:14:00	Acclimatization	28.754		0
2019-05-12 01:15:00	Acclimatization	28.754		0
2019-05-12 01:15:00	Acclimatization	28.754		0
2019-05-12 01:16:00	Acclimatization	28.754		0
2019-05-12 01:16:00	Acclimatization	28.754		0
2019-05-12 01:17:00	Acclimatization	28.754		0
2019-05-12 01:17:00	Acclimatization	28.754		0
2019-05-12 01:18:00	Acclimatization	28.754		0
2019-05-12 01:18:00	Acclimatization	28.754		0
2019-05-12 01:19:00	Acclimatization	28.754		0
2019-05-12 01:19:00	Acclimatization	28.754		0
2019-05-12 01:20:00	Acclimatization	28.754		0
2019-05-12 01:20:00	Acclimatization	28.853		0
2019-05-12 01:21:00	Acclimatization	28.853		0
2019-05-12 01:21:00	Acclimatization	28.853		0
2019-05-12 01:22:00	Acclimatization	28.853		0
2019-05-12 01:22:00	Acclimatization	28.853		0
2019-05-12 01:23:00	Acclimatization	28.853		0
2019-05-12 01:23:00	Acclimatization	28.853		0
2019-05-12 01:24:00	Acclimatization	28.754		0
2019-05-12 01:24:00	Acclimatization	28.754		0
2019-05-12 01:25:00	Acclimatization	28.754		0
2019-05-12 01:25:00	Acclimatization	28.754		0
2019-05-12 01:26:00	Acclimatization	28.754		0
2019-05-12 01:26:00	Acclimatization	28.754		0
2019-05-12 01:27:00	Acclimatization	28.754		0
2019-05-12 01:27:00	Acclimatization	28.754		0
2019-05-12 01:28:00	Acclimatization	28.754		0
2019-05-12 01:28:00	Acclimatization	28.754		0
2019-05-12 01:29:00	Acclimatization	28.754		0
2019-05-12 01:29:00	Acclimatization	28.754		0
2019-05-12 01:30:00	Acclimatization	28.754		0
2019-05-12 01:30:00	Acclimatization	28.754		0
2019-05-12 01:31:00	Acclimatization	28.754		0
2019-05-12 01:31:00	Acclimatization	28.754		0
2019-05-12 01:32:00	Acclimatization	28.754		0
2019-05-12 01:32:00	Acclimatization	28.754		0
2019-05-12 01:33:00	Acclimatization	28.754		0
2019-05-12 01:33:00	Acclimatization	28.754		0
2019-05-12 01:34:00	Acclimatization	28.754		0
2019-05-12 01:34:00	Acclimatization	28.754		0
2019-05-12 01:35:00	Acclimatization	28.754		0
2019-05-12 01:35:00	Acclimatization	28.754		0
2019-05-12 01:36:00	Acclimatization	28.754		0
2019-05-12 01:36:00	Acclimatization	28.754		0
2019-05-12 01:37:00	Acclimatization	28.754		0
2019-05-12 01:37:00	Acclimatization	28.754		0
2019-05-12 01:38:00	Acclimatization	28.754		0
2019-05-12 01:38:00	Acclimatization	28.754		0
2019-05-12 01:39:00	Acclimatization	28.754		0
2019-05-12 01:39:00	Acclimatization	28.754		0
2019-05-12 01:40:00	Acclimatization	28.754		0
2019-05-12 01:40:00	Acclimatization	28.853		0
2019-05-12 01:41:00	Acclimatization	28.853		0
2019-05-12 01:41:00	Acclimatization	28.853		0
2019-05-12 01:42:00	Acclimatization	28.853		0
2019-05-12 01:42:00	Acclimatization	28.853		0
2019-05-12 01:43:00	Acclimatization	28.853		0
2019-05-12 01:43:00	Acclimatization	28.853		0
2019-05-12 01:44:00	Acclimatization	28.853		0
2019-05-12 01:44:00	Acclimatization	28.853		0
2019-05-12 01:45:00	Acclimatization	28.853		0
2019-05-12 01:45:00	Acclimatization	28.853		0
2019-05-12 01:46:00	Acclimatization	28.853		0
2019-05-12 01:46:00	Acclimatization	28.853		0
2019-05-12 01:47:00	Acclimatization	28.853		0
2019-05-12 01:47:00	Acclimatization	28.853		0
2019-05-12 01:48:00	Acclimatization	28.853		0
2019-05-12 01:48:00	Acclimatization	28.853		0
2019-05-12 01:49:00	Acclimatization	28.853		0
2019-05-12 01:49:00	Acclimatization	28.853		0
2019-05-12 01:50:00	Acclimatization	28.853		0
2019-05-12 01:50:00	Acclimatization	28.853		0
2019-05-12 01:51:00	Acclimatization	28.853		0
2019-05-12 01:51:00	Acclimatization	28.853		0
2019-05-12 01:52:00	Acclimatization	28.754		0
2019-05-12 01:52:00	Acclimatization	28.754		0
2019-05-12 01:53:00	Acclimatization	28.754		0
2019-05-12 01:53:00	Acclimatization	28.853		0
2019-05-12 01:54:00	Acclimatization	28.754		0
2019-05-12 01:54:00	Acclimatization	28.754		0
2019-05-12 01:55:00	Acclimatization	28.754		0
2019-05-12 01:55:00	Acclimatization	28.754		0
2019-05-12 01:56:00	Acclimatization	28.754		0
2019-05-12 01:56:00	Acclimatization	28.754		0
2019-05-12 01:57:00	Acclimatization	28.754		0
2019-05-12 01:57:00	Acclimatization	28.754		0
2019-05-12 01:58:00	Acclimatization	28.754		0
2019-05-12 01:58:00	Acclimatization	28.754		0
2019-05-12 01:59:00	Acclimatization	28.754		0
2019-05-12 01:59:00	Acclimatization	28.754		0
2019-05-12 02:00:00	Acclimatization	28.754		0
2019-05-12 02:00:00	Acclimatization	28.853		0
2019-05-12 02:01:00	Acclimatization	28.853		0
2019-05-12 02:01:00	Acclimatization	28.754		0
2019-05-12 02:02:00	Acclimatization	28.853		0
2019-05-12 02:02:00	Acclimatization	28.754		0
2019-05-12 02:03:00	Acclimatization	28.853		0
2019-05-12 02:03:00	Acclimatization	28.754		0
2019-05-12 02:04:00	Acclimatization	28.754		0
2019-05-12 02:04:00	Acclimatization	28.853		0
2019-05-12 02:05:00	Acclimatization	28.754		0
2019-05-12 02:05:00	Acclimatization	28.754		0
2019-05-12 02:06:00	Acclimatization	28.754		0
2019-05-12 02:06:00	Acclimatization	28.754		0
2019-05-12 02:07:00	Acclimatization	28.754		0
2019-05-12 02:07:00	Acclimatization	28.754		0
2019-05-12 02:08:00	Acclimatization	28.754		0
2019-05-12 02:08:00	Acclimatization	28.754		0
2019-05-12 02:09:00	Acclimatization	28.754		0
2019-05-12 02:09:00	Acclimatization	28.754		0
2019-05-12 02:10:00	Acclimatization	28.754		0
[truncated: 12,201 more rows]
